# Supplementary material for: Genome-Wide Mining of Chitinase Diversity in the Marine Diatom Thalassiosira weissflogii and Functional Characterization of a Novel GH19 Enzyme
Source: Mar Drugs. 2025 Mar 26;23(4):144. doi: 10.3390/md23040144 (PMC12028343; doi:10.3390/md23040144)
Supplement: Supplementary file 1 [file marinedrugs-23-00144-s001.zip]

Archive with 3 entries (2 files):
- Supplementary Materials/Figures S1-S5.pptx
- Supplementary Materials/Tables S1-S14.xlsx
- Supplementary Materials/
