# Supplementary material for: Genome-Wide Mining of Chitinase Diversity in the Marine Diatom Thalassiosira weissflogii and Functional Characterization of a Novel GH19 Enzyme
Source: Mar Drugs. 2025 Mar 26;23(4):144. doi: 10.3390/md23040144 (PMC12028343; doi:10.3390/md23040144)
Supplement: Supplementary file 1 [file marinedrugs-23-00144-s001.zip › Supplementary Materials/Tables S1-S14.xlsx]

## Sheet: Table S1
Table S1. Chitinase sequence of 38 strand Thalassiosira weissflogii.
>mikado.scaffold_31G129 mikado.scaffold_31G129.1
ATGAAACTCAACTTCAACTCAGCAGTTATTTCTGCATTCTTTGCTGCCAACATTGCCGCTCCTCGTGCCGTTGAGGGGCA
TGGATATCTCAAAACTCCTCGCTCCAGGAACTACCATGCCAGTATCAACCCCAAGTGGTGGGGTGGAACTAAAACTGATC
CTGCACCCGAGAACTGCCCACACTGCCTCAACATAGGAGGCACCGAAGCTCGATGCGGTCTTGTGGGTGATCATAACTAC
GACTATCCTCCTAATGCTGTCGGAGGTGTACTTGACCCAATCATTCAAGGATGTTACGAGCCAGGTTCCATCATCGAGCT
CGAGGTCATTCTCACGGCTCACCACAAAGGTCATTTTGTTTACAAAGCCTGTGCCATTTCTCCCGGCGAAGTCCCGACTC
AAGAATGCTTTGATGAGAACCCACTCACATTCGTGGCTGACGAACTTTACGGAGCAAATCCCGATCCAAACTATCCCGAA
CGTGCCTACATTCCAAACAAGGAGTTTCCCGTGCAGTATGAGTCAGGTGGAAATGCACTGTTTCGGCACAAGTACCAGTT
TCCTCTAGGACTGTCTGGTGATTTGGTTCTCATCCAGTGGCATTATATCACTGGGAATAGTTGCGTTGATGAAGGATACG
ACAAGTATAACTGGCCCGAAGAAGGTTTTCAGTTCCAACCTGGAGTCAAGGCTGGAAGTATATCACAATGTGACGTGATA
CCTCCTGATGGACGCGGCGTTCCAGAGCAGTTTTGGAACTGTGCCGAAGTCAAAATCTCTGCAAGTTGTGGAGTAGGCGG
GCCTCTCGTTGGGGCCCCAACATCTCAGCCAACTCCAAATCCTACGAATGTCCCGACAACTACCAATGCCACAGCCACCA
CTACTGTGGCTGCCACTACTTCTTCCACAATCAACACCGGCGCCACGGTGACGACCACAGTGCCAGCGACAACAACTGCT
GCGTCGTCGACGGTGGCCTCAACTACTGGCGGCCTCGTTCTGAACTCGAATCCCAGGTGTGGAACGTCGGAACTTGATGC
GAGAGAATATTGTAAGCCCACCTGTGTCAGTGATTCAGAGTGCGATGCAGGTGAATGGTGCTGGGGCGTCCATGAGAACT
ATTGCGGAAGCATACCTCAACGAATCTATGAAAAACCTCAGAAGTCTCCTGTTGTGTCGAGGTGTGGCGTGAACGAAGTA
ATGGCGAGGACATTCTGCGGCGCGCCTTGCAGCTCACAATTGGAATGCACCAATCCTGGAGAAAGCTGCATCCCGGTTCA
TTCAAACTATTGTGGCTCAGTCTACACAGAGGTTGGTGTTACGACAACAGAAGCAACATCAACAACCACAGTCGCAAGAA
CAAGCACCATCAATACTGCTGCTACTGTCACTGCAACATCTTCGACAACTTCAAGCGCCATCGATTCTTCCACCACCACA
CAGGCAGCAACCACCACAATCGAAGCAACTACGATTGCTCCGCCTCCTACAACTTGCCCCAACCACTCAGCTGTATGTGG
TCCCGGAAATCCCTGTGGAAATGGGATGTGTTGTTCTCAATGGGGTTACTGCGGAACCACCGAGGCTTATTGTGGCACGT
GCTGTCAAAGCAACTGCGGATCCAATGAACCTCCGACTACCCCAACTACAGTATCTGCGACTCCGAAGCCCTCTACTACT
ACTGGCAACCCGCCAACTAGCTCACCGCCTTCGCCTGCTGTTGCCGACAAAGATTCTCGGCTTATCGCTTACCTTGGTAA
TTGGCAATCTTGTCCAACGCCTGAGCAAGTCGACTCGTACACTCACATCGTGGTTGCATTTGCGATATCTTACGTGTGGT
CTGCTACGAAAAACATTTGTGACGCCCAGTGCAGCGTTAATACCTCAGTACCTGTTTGCAATAACCAGATCAACCAAGAT
CTTGTAGATAGCTGGAGATCTCAAGGCAAGAAGGTTATTTTGAGTTTTGGAGGAGCCGGAATGGGAGGCAGTTGGTCAGG
CGATCAAAATAATTGCTGGGACTACTGCTTTGGCAAAGAAGAAGCCGTTTCCGATGCTCTTGTCAACATTGTTCAAAATC
AGAACTTTGACGGGATTGACATCGACTACGAGTACTGTTACGATGTATCAGGGACTCAGAGTGGACGGTGCTCTCAACGT
GATTCCGCCCTGTATTCCGATGCCAAGGCGCAAAACTTTTTGTCAACCCTCACTTCCTTGCTTCGCCAGAAGCTGGACAA
TTTGGGGAGTGGATATGAATTGACCCATGCTCCCATGGACTCCGATTTGGTACCTTCGTCGAAATATTATCAGATTTTGA
AGGAGCAGAATGCCAACTTGGACTACTTGATGCCGCAGTTTTACAATGGCCTCACTAGGCCTGCAGTAGACGGTGTGTTG
AACGGGAACCAGGGAAGAATCAGCGCCGTTAGTATGTTTGATGATTTAGCCAATGATCTATTCCCGGGACAGCCAAGCAA
GGTGGTGTTTGGCTTCTGTATTGCTGATTGTTCAGGCACCGGATCCAATATGAATGGCAATCAGGCAGTTGCAGTTTTGT
CTGATCTGAAAACTTACAACAATGGAGAATTTTCCTGCAACGGAGGAGCTTTCTTTTGGGTTGCCCAGAATGATGTGAAT
GCTGCAAACTCCCGATTGTGTGCTTATCCGCGGAGTATAAGTTTGGTTGCTTATATTCCGTAA
>mikado.scaffold_10G336 mikado.scaffold_10G336.1
ATGCCGTCCACCAAAACAACTCTTCTCCTCACCTTCCTCCTCTCACCCAACATCGTCTCCGCCCAAGACAACAGCTGTGT
CGGATGTGTCGGAAATGGGCGTAAATGCATTGGAGATCAAGCTATCCAAGCCATCAACGACGAAGACTGCGCCATCTGCC
TAAAATCCGGCTCAAAATGGACTTGGCCCTGCAGCGTCGATGGCCTCTGCTGGTGCTGGGACACCGACAAACCCAAGGTC
AAACAGGCCCTGTCGTCGGGGTTCGAAGTGGCCAAGAAAAAGCCCTGTGATTTGTTCTCCGAAAAGGCCTTCAATGCTTT
GGCCCCCAATGCAATTTATCCGTATACATACGAAGGACTATGCGAATCGATCGAATATTTCAACGAGAGGTACGACGAGA
AATTGTTCATGATGGGGACGGTTCAGCAGCAGAGGGGGGAATTGGCGTCATTTCTGGGGCATACGACGCACGAATCAGCG
CAATATACTGCGGCGAGGGAGGCGTTGCCCTGTGCGCGGACCACGGAGCAGGCAAGTGGCGTGTATTGCAAACCGTGCGA
TGAGGCTAATTTCGATTGGGCGAATCGGTATTGCGAGGTTAGCAAAGTGGCCAACGGGCAATTTTACGAGGATTACTGCG
ATAAGATCGTCACTCCTCCACATGGTTGCGTTTGTGGGCCAACGACCGAGGTGGATCAGGAGGATTTGAAGGGGTTGATG
AATCCGAATTTTGCGTATTTTGGACGGGGTGCTATTCAGTTATCGTGGAATGCAAACTATTTGAAGGCGTCGCAGGTGTT
GACAGAGAGTTCGGATACATTATGTTCGCAGCCGGATTTGGTGGCGACAGAGCCGAAATATGCTTGGGGAACAGCCCTTT
GGTTTTGGTTGTTCCAAAAACCGGACGGGCAAGAGACCACTTGCCACATCGAGGCTTTGAATGGTCGCTTTGGCGGAACA
TTGAATATTATCAATGGAAAATTGGAGTGTCCGCCTGTAGAAGGGAGTTACCACGCGGAGGCCATAGTTACGAGGCTGCG
ATATTACTGTATCGCTGCAACTATCATGGAGGTGAACAGAGTTTTGAGCTTCGAGGGCTGTGTGGGTTTGGCTGAGGCAT
TTGAAGATTGCGTCATGACTGGATGGTGTCCAGAATGTGTTGACTTTTTCAAACCACCTAGCATGCAACCGACCAAAGCT
CCAACAATCAAAGGACCAACAAACCAGCCTACTCGATGGAGATCTTGGGCAGATAAGGATTGGATGAGTGAAATCAAGAG
GAGAGACTCATCTTCGGATAGAGCAGCTAGTGTTTTGAGTAGTGTGACTTTTCTGGTGACGTTGTATTTAGTTGGCCAAT
AG
>mikado.scaffold_10G382 mikado.scaffold_10G382.1
ATGGTGCGCTCTACCTTGTCAATTGCAACTGTCATCATATTGTCCCTGCCAGCCCGAGCATTCACCAACTCCACCCAACA
TGATAGTGGTGGCAACCGGTCTGAAGAATTACCCTTTGTGGTCAGTGGATATCTCCCAGAGTATCGTTCCTACATCAATA
TCAATTCAACTTCTATCCACCTTACTGATCTAATGTTGTTCTCGCTCACCCCTGAGAGTATATTGAGGCCATCTCTACCC
TCTTGCTGTCTCTCAGCAGATCATTATGATATGATTAGAAAAGCAAAAGCGCACAAAGCTGAGCAGCAAATGGACGGAAA
TGGATCCAATCAAACATTGAGATTGCTCGTTACGATCGGTGGGGGCGGGAGGAGTCAGGGATTTTTTGATATTGTCACGG
GGACTCCGGAAACAAAGAAAATGTTTTTATTGGGCTTAAAAAAGTTGTGTGACGAAGAGCAAATTGATGGCGTTGACTTT
GATTTTGAAGGTATACAGACGATTGATGAATGGAAATCATATCTCAATCTTCTGGTGCAAGCTTCCAGTTTTCTTCATAA
CAATAGTTTAATGCTCACAGTTGCGCTTCACCCTGGTCAATTACTTCCACCCGGGGTATGCAAGGTTGTAGATCGTGTTC
ATCTCATGACCTATGATATGTTTCCGCCGCCAAATGAGCGAAGGAATGACATTAGTGCCTCACATGAACGAAGGGGCCAC
CATGCGTCAATGGACTTAGTACAAGATGCCATTTCATCATTCATGGGACACGGATGCCCTCCTGAAAAAATAATTCTTGG
AATTCCAGCATATGCGCGTCATGAGAATAATTTTGGAATGGTAAAAACGTACTCTGAGATGGTGGATGATATTTTAGCAA
AAAATGATCTTAACGCTGGTGACCTCCATGCGAAGAATAATTGGAAAGGATATCAGTTTGATTCGCCGAGTGATGTTCAT
GGAAAAGTGGAGTATGCAAAAAAAACAAGGTTGGGAGGAGTGTTCTTTTGGGAGGTCGGACAAGATTCTGGTGTAGTCGA
TGGAGGTTTGCTGCTCAAAACAGCGGCGACGTCAGTACCACATGGAAGGAAAAAGGATATGGGAGAGGAACTGTAA
>mikado.scaffold_10G599 mikado.scaffold_10G599.1
ATGGCAATGGAGACGAAGTTATCGATTGTTGCAATCATCATCTTGGGATTTTTCCTCAAGAACATCACCGGCCATGGGTA
TTTGTCCAGCCCCAGATCTCGAAACCTGGTTGCGTATGAGGAGACGGTCTGGTGGCCACAGACGGAAAATGATCCTCAAC
CCGAAACTTGCCCTCATTGCTTGAACCTCGGGGGTTCACTTGCTCGTTGTGGAATTTCCCAAGAACAGCGCAATTACGAC
GCTCCAAGAAATGCTTTAGGAGGGCCCATGCCCACAAAAATCCAAGCCACCTACTTCCAAGGCCAAGATGTAGTTCTCAA
TGTTACTTTGACTGCCCATCACAAAGGTCACTTTGTGTTTTCCGCCTGTCCCATTGAATATGGAGAAATCCCATCCCAGA
GCTGCTTTGATAAAAATAAATTGGTCTTTGTCGAGGATTTATTGCATGGGGCTGTTTCAGACCCAAATTATCCCGAGCGT
GCATACATCCCACCAGTGAATGATCCAAATTATGTTCCTAACTACGGAACCACTGAAGGGTTCATGGAGTTATCATACAG
GATGAGATTGCCTCCGAATCTGTATGGTGATCTTGTTCTCATTCAATGGTATTATTTGACTGCCAATAGTTGTGTCCATG
AAGGATACCAATCATATAATTGGCCAACTAGCTGGGATCAGAGCATAGCAAACTCAGCTGATATATGCGGGGAAGTGTCG
TCGGATGGAACAGGTGTTCCTGAACAGTTTTGGAATTGTGCCGAAGTGACGATAATGCAAAATTTGAATCGAACTGTCAG
CAACCCAACCAATGAAACGACCAGCATCCCCGACAGCCAACCAACGCGATTGCCTACTCAAGAAACGCTTACGTCGGAGG
CTATGATTCCAGTTGGAGTAGCTCCATCGGAGTTTGAAAACAACCCTCCATCGCCAGTAAATTATCCGTCAAACAATTCA
AAAAGCCACGTCAAAACCGTTGTCGGATATTACGCATCTTGGCAATGGTACGATAGGAATAAACTCGCAGAGCCTGCCAA
TATGGATTTCAGCAAAGTTCAACGTGTTAATTTTGCATTCTTTCAAATAGATACTCAAGGGAACATCTGGGGGACTGATT
CTTGGGCAGACCCAAACCTACTCTTTGGGCCATACGACTGGAACCCATCGAACGAAGCTAAACAGTATTGTTCGTGGGAT
ACACCGACTGAAAAAGTGTGCAATTTTCATTTTTATGAAAAAGGCCTCATTCATTTAGTTCACCAAGCTGGTGCGGAAAT
CTACCCCTCTCTTGGAGGTTGGACTCTCTCTGACCCCTTCCCTGCCATGGCGGCAAATGATGCAGCAAGGGCGACATTTG
CAACTAATTGTGTGAAGTTGATCATTGAGTACGGATTCGATGGAGTTGATATCGATTGGGAGTACCCAGGCTTTGAGGAT
CACAGCGGCACCCCACAAGATCGTGAGAACTTCAGTTTGTTGCTCACTGATGTGCGGGATGCGTTGGACCAACTTACATT
GGAAACTGGGGTCGAATATGGCCTAACTGCAGCACTCCCCTGCGGTCCGGACCACATTCTCAACATGGATGTTCAACATA
TTGCAACGACTCTATCTGAATTGAACCTAATGACGTACGATTTTCATGGATCGTGGAGCGAAACAACAGGCGCAAATGCT
CCGCTTTACAATCAAGGTTGGGGACCTGAACATTTTTCTGTCCACGAGTGTGTTAACAATTGGTTAGCTGGCGGGGGGCC
CCGAGACAAAATCAACATTGGGTTGCCATTTTATGGTAGGTCTTTTTTGACTGCCACTGGTATGAATCAGCCTCACGACG
GTGCAGATAAAACGGTTTGGGGGATTGACGATGGAACACCGCAATATTTTAACATTGTGGCACAATTGCCTTCCATGACC
AGTGTGTGGGACAAAGCAACTTGGACCCAGTATGCCTACTTCGACGATGGTGGCCTGGTTTCTTATGACAATGAAAACGC
AATATGTGCCAAAGTAGCCTATGCAATCGACAACAATCTAGCCGGCTTCATCATTTGGGAGCTCAGTGGAGATTTAATGT
CTGACCTGTCGACCCCACTACTTGACGTAGTCAACAAGAAACTGATTGAACCAAGCTACAATTGTGGAGAGCCGGGAATC
TATCCAGGAGCAAATGACCTTGTGCCTGCTCCATTGCCTGCCAATCTGCCATCAAAACCATATTATCCAACACCTGGAAC
GGTACCACAATTTCCAGTCGCGTCACCTGATTCTGCACCGATAATACTTCAGCCTGATTATGACTCCAATCCTTCAATGT
CACAAAACCCAGTATTCCCTGTCATTTTTCCCCAGGAACTAACTCCAAATCCGCTGCCGGTTCTACTCCATCCATCAAGT
CTATCAAGTACTCCTAATATCTCAACCCCAGGAGTAGCGACATTACCAACAACACACGATCGGCCTCCAACTCCAATTTT
GCTCGTCTGCGGAAGCCGGGGAGGTTCTTTGAATATAGCCGACAGCGACTTTCTTGATGTTACTTTCAGTTATGAACTTC
ATCGGCCCATCGGAACTCCTCTCTCAGCTTCCATGAATGACGTGAAAAGTTCTATTTTGAACAGCATTGCATCTGCACTT
AGCTGCGGCGGATCAATTCCTCCTAGCGTCAACATTCGCAGATTGTCAATGCTAAGGAACAACCCGACCATTGCACAGGA
AAATATCATTGCTATAGAATCTACCTCAAGTGACACGGCACAGAATGCACCATGCACAATTTCGGTTTATGTGGACGAGG
CCACTGTGTGTCACACAATAGTTGGATCTCTCACGGCATATTTCAATAAGGGCACTGAACCTAGAGTCCACGTTGTGGCG
AAGGATGAATTGTTGTTCATTATACGGACAGGCATGGCATCAGGTAAATACGAATCTTCATCAGTAAAAAAAGTTATTTA
TGTCAATGAAGTGAAAGTTAGCCCAGTTGTTGCCAGCGGTAATGAAGTTATTTGGTCCCCGGCACAACAACAGAGCTCCT
CTACCATGATCGCGATTATTCTAAGTGCATTGCTTGTGGTCCTTGCTTGTTTGCTAACACTCCTTTTCGTGAGAAGGAGG
AAGACATCATCAGAAACTTTTCGATTGCATTCGTTTTTCAATGAAACGCAGCCGCATGTTGACAACTCAACACCAGCAAT
ACCGCCTGCAGAGCCACTGGCCGAAGATGTTTGGCAGAAAGCATGCAATACCTGGCGTGCAGAATCATATCGCCAGGGAG
ACACTGCTACGCCGAATTACAACGAAGTTGAGATTGTTGATTCTTGTGGACATTACGATGACCAGGTTTTAAAAGGCAAG
TCTGTAGCTTTTACTTCGAAAGCTGTGCCATATGGAGCGATGGGCGATGGCTGGATAGAAGATTTCGATAACAATAAAGA
AAGAATCGAAACCGATCATTCCTATCGTCGTGGAGAGAAATCGGAGCCTAAAGGAGAGTACAGGGAAAAGGTTGATGAAG
CCTCCGAGGAGGGTTCAAAATCAGGATGTGAAAAGAGAAATGCGGACGAACTTGAACCGACGTTTGATGAAATGGTCGCT
GATAAGGGCTTGGATGACAACATGTCATCACTCGATGATGACAGCGATGACGTCAAGTGCACCCATGACAACCACAATAT
CAATGATCAAGCCGAAGATGCAACGAGCCAGGCTTCAGAAACAAACTCGCAGAATGGCGACCTTGACTCTGGCAGTGATT
CAAATTCATCAAACCCCAATGATATGCTGCCGGGCAGTCTGGAACAAAGTCAAGCCAACTTTGATGAAACCGCGGAATCG
AAATCAGCAGATTCAAAGGACCAAGCGTATGACCAAGCGGATTGCGGTGTTGACGACGAAGCTACCAAAAGAAAAAGTAA
CTTTTCTGAAATCAGCGCAGACGATGAAGGGCTCGACCAAAACACCTGTGATGTTTTGTCAACACTTCAACACCTGGAAG
AACTCGATTGA
>mikado.scaffold_11G224 mikado.scaffold_11G224.1
ATGGGCTTTCTCACTGTCAGTAGCCCTTTTTGTCACACACCCACCATTCGTTTCCGGCCACGGATATCTCAAAAGGCACC
ATGGTGGCCAACTGATGCCAATACACCTTATCCCGAAAGTTGTCCCCAGTGTCTCAATACTGGCGGCACGGCCGCACGAT
GCGGAAAAGTTGGTGATAGATCTTATGATTATCCGAAGAACGGACTCGGGACAGATCTCCCAAACTTTATTCAGGCAACT
TATCAGGAAGGAGATATCATCGATCTTGATGTTATTCTTACTGCCCACCATAAAGGGCATTTTGTCTATAAAGCTTGTCC
TATTTCTCCAGGAGAAGTTGCGTCTCAGTCCTGCTTCGACGAGCACCCACTGCAATTTGTTGAAGATAATCTCTACGGTG
CTGTTCCAGATCCAAATTATCCCGAACGAGCGTATCTTCCTCCGGTCAATTTTCCTGGACTCGTATACGACTCATCTGGT
GTGCGTGGCTCCGCATATAGCCACCGATTTCGCCTGCCACTAGGCTTAGTCGGATCCAACGTGCTGATCCAGTGGCATTA
CATCACGGCCAATGGGGGATGCTCACATGAAGGATACGGTGAATACAACTGGCCTGTTGGATTTGAGAATCAGTATTCAA
ATTTCCCGTGCCCTCCACTATCGACGAGCGGTAGCGGAACAGAACAATTCTGGAACTGCGCTGAAGTAGAAATTATTCCC
CTGAATACAACGTTAAGCACAAGCACGACAGTTGTTGCTACGAATCCTGCATCCTCGACCACAACTACTATACTGAATAC
CGGGGCAACAGTAACACAAAACCACGAATGCTCTTCATGCCTGGCGTCAACCTGTGCCCCAGATATCGAATCGAGATCAG
TCGGAGAAAATTGCACTTTATCGAGTCAGTGCGCATCGAGAAGCTGCTTCAATTCTACTTGTGAATGTAGAAGTGACGAT
GACTGTTCAGTAAATGAAATTTGTGATAAAAGTGGTGACGGAACTTTGCCATTTTCTTGTAAGGATGCCCCGCCAGTTCC
GACAGCGACGCCGTCAGATAATCCGACTTCCCCAACATTATCCCCTACAAATATACCATCCCTCCTGCCTTCCATGACTC
CTTCTGCTTACCCAACCCGAAACGAAACGAAGTCCCCAACAATATTCCCGAGTGTGCAGCCATCCAGAATACCTTCCACC
CAACCTTCTACAATTCCGTCCCGATTGCCTTCTTTCCAACCATCAAGCAAACCATCATCAGCACCAACCAAAGAAAGGAA
GCTCGTGAATACATACTTCTGTTCTTGGCAGTGGTACGACCGAAACAAGCTTGCCCGTCCAGAGAACTTTGATTTCAGCA
AAGTTGATCGCGTCAATTTTGCTTTCTTTCAAACAAATGAACAAGGCGATATCTTTGGAACTGACTCGTGGGCTGATCCC
CAACTACTCTTTGGTCCTTACAATTGGAATGGGCAGGGAGAACAAAACAAGCACTGCTCGTGGGATGGCCCGTCGACAAG
GAACTGTCGTCATCATGAATATGATCAAGGTCTCATTAATTTAGCTCACGAGGCAGGGGCAGAAGTTTTTCCGAGTATTG
GCGGTTGGACGTTAAGTGACGCGTTCGTAGGAATGGCTGCCAATCCATCTTCGCGTCAAAAGTTCGCAAAGAATTGCGCC
GATCTAATCACATCGTATGGCTTTGATGGAATAGACCTTGATTGGGAATACCCAGGATACAAGGAACATTCAGGAACCGA
GAACGACATCATCACATTTAGTCTTCTACTGGATGATATCCGTGCCGAGCTAGATAAGCTGGAGGATGAAACTGGAAAGT
ATTACAAGTTGACTGCGGCATTGCCCTGTGGTCCCCAACACATGGTAAATATTAATATTCCTCACATCAATTCAGCGCTC
GATGAGCTCAATGTGATGAGCTATGACTTCCATGGCTCATGGAGTGATACAACTGGAGTAGCTGCGCCACTATTTCATCA
GGGATGGGGAGAAGCTGATTTCTCTGTCGATGACTGTGTGAGGAATTGGGTTGATGGTGGTGCTTCACGAGAGAAAATAA
ACCTAGGTTTGGCATTTTACGGACGATCGTTTGCTTCTGCGACTGGGTTGAATGAGCCCCATGGTGGTGCAGACAAAGCC
CATTGGGCCGTTGACGAGGGGACTCCACAGTATTACAATATTGTTGCCAAACTTTCATCGATGGTGCTGATGAGAGATGA
TACTACTCAGACACCATATGCATATTTTCCTTCTGGAGGGATGGTTTCATTTGATGACGAACGATCCATTTGTGAAAAAA
CAGAGTACACAATTGAAAACGATTTGAATGGATTTTTGATTTGGGAAATTAGTGGAGATCTGATGCCCGATCTATCAACT
CCTCTTCTGGATACTGTGAATTCAAAGCTTGATAATCCAGGAATGCCTTGTTCAGGTGACACACAATCATCAACAACAAC
CTCTACCTCGACTGTACCAAATGGAACCGGAGCAACCGTGTCTGGTTCCACTTACCCAGCAACGACAAAGACATCTTCAT
CAACTACTCCAACTACGAATTCTTGCAATCGACCTAGTACATGTGCATCTTATAGCATTTCTTGCGGCGCAAATAATCCA
TGTCCCAACGGAATGTGTTGCTCGCAATGGGGATATTGTGGCCGAGGATGGGACTATTGTGGTGGAGATTGTTGTCAGAA
TGGCCCATGCGACAATGGCTGCCGTTGA
>mikado.scaffold_12G339 mikado.scaffold_12G339.1
ATGACGAGAAGAATAGGACGCGACCGACGAGTGCCTGGCGCCTCCCCGTCCACGCGGGCCCTGGCTCTCACCGGCGCCCT
GACCACCGCCCTGACCGGCACGCTGACCCTCCTCCCCTGCGGCACCCTCGCCGGCCCCGACGACACTCTGAAATACCACT
TCTTCTGCGGCAGCGACTTCGCCGACATCCAAAGCGACACGTGCGCTCAGCGGCAATGGTGCCCCAGCTCCTCCGACGAC
GAGTGCCTCATCCCGGGCCACACGTGCTTCGCCAACACCCCGTGCGACGCGCGCCTCATCCCCGACATCCAGGTCCCCAC
CTTCAGCCTGAGCCTGCACCCGGAGTACCGCGACGCCACCGACAAGATGTTCTGCGGCAGCGACTACCAGGACGCCGTGT
CGACGTGCGAGGCGGGCGACGAGACGGCGCAGAAAATGCACTGCCCCGACGGGGTGTGTCCCGAGGGCAAGACGTGCTTC
ATCGAGATGCCGTGCAGCTACTTCGTCATGACCAACCCGCTGGCCAACCCGCTGGCGGACGTGAGCGAGATGGAGGTGGC
CATCGAGGGGCTGCCGGACCCGGACAGCGACGAGGCGCACTACTTCTGCGGGCTGGACGCGCTGGTGGCCGAGAGCGGCT
GCTCCAGCGCCACGTGGTGCCGCAGCGGGACAGACCAGGAGTGCCCCAACGGGGAGAGCTGCTTCGCGTGGATCGAGAGC
TGCGAGATCAACGCCATCGTCAAGAGGGAGTACGAGGAGGCCGTGGCGAAGGGGGAGGACTACTCCTTCGAGGGGGTCAC
GGTCACGCAGGGCAAGGGCAACGTCCCCAGCGTGGCCGCCACCCCCACCGACAAACCCACCAACCCGCCCCTCAGCCCCA
CGGACCCGCTCAACATGAACTTCTGCGGCTTCGACTACCAGGACGCCTCCTCCAACTGCTACCTCGAGCGTTTCTGCCCC
AACGGCGATTCCGACTGCGCCATGGAGGGCATGAAGTGCTGGGAGTACACCACCTGCAACGCCGCCGACTTGACCGCCGC
TCCCACCGTCAAGCCCACCATCCCCCCCAGCGGAAACCCCACCCCGGCGCCCATCCGCACCACGCCCACGCAGACGCCCA
CCACGTCCAAGCCCAGCCGGGAGCCCACGCCCAACCCCACAGGGACGCCCACCACGAAGCCCACGGGGGCGCCGTCAAAG
AAGCCGACGCACGCGCCGCTGCCGTTCGGGGACTTTCGGCTGCAGTTCTGGTGCGGCAACGACTGGTTCGACGCCGAGGA
GAAGTGCTCATTGCGGTGTCCTTCCGGGAGCGACGACGAGTGTCCCGGGGACTTGAAGTGCATGAGCGGCGTGGCGTCTT
GCAAGTACGAGTTGGGCTTGGAGGCGTACGACGAGGGGGTTGGCGGCAATGCGACCGTGGCTGCGACTGCTTCGGGAGGA
GATGGCAATTCCACCAGCACCGAAACCACCGAAGCCACCGGAGATTCTTCCTCTTCCACCACTTCGGCCGCTTCCGTGTC
TGCCTCGGCACCCGGCGCGACTACCACCGCCATTTCGGTTTCCACCGAGAACGTCATCACTACGGTCGGCTCCGGCAACC
TCGTGTCGGGCGAATCAATCACCACCACCCAGTCGCCCGAAACCACCGCCGCCGCCGCCACGTCAGAGACTGCCGAGACG
ACCACCGATTCCACCCCGACCTTCACCATCGCGGGAACCACCACGACCCCCCCTCCCCTCCAAGGACCCTACCACGAAGA
CCTCGTCCGCCTTATCCTCTACGGAATCCCCGTCCTCGACACATCCGCCCTCGACCGATGGACCGTCCTCACGCAATCTT
ACCTCCAGCAATTCTTCAATGACTACTCCGACGAAGACGGGGGCGATGCCATTCGCGCCAGTGCCTACGACGTCACGGTG
GAAATCACCAACGTCCTCCAGGAGGCGGCGCCGGAACACGAGTTCAACCCCCTCAGCGCCGGAGAGGTGGCCAAGAGTTT
GGACGGACGGAGGTTTTTGGAATCCAACGAGAGGTTTGACGTCGACATCGTCGGGAAGGACAAGAAATTGGTCGTGTCCA
AGCACCCTCATCCCCATTTGCGCACACGTCACACCAATACCCACCGCCAAATGATCCGATCCCTTCAACAAGACAACGAA
ACCGCCGTCGACAGCGTGCCCAACATGACCGCGCCCATGCTCATGATCACTTACGAACAAACCATCACCTTCCGAACCAC
CCTCGACATCCTCAACGAAGACGACCCCTCCCGCTACATCTCCCGACGACCCCTCGAAACGCCCGAATACCGCGCCGCCT
ACGTATCCTACCTCCGCGCCGCCGACTTCCCCACCTTCGGAAACCTCGAATTCGCATCCAATTTCCTCTTCACGGAATTC
CCCACCGCCGCTCCCACGGAAGTACCCACCCCCGCCCCGACCGATGCGCCGGTGGTGCCGGGACAACCGACCATGCCTCC
CAACACTCCCAGTCCGACCACTCTTCGTCCCACCACCGCGGCTCCCACGGATCATCCCACCACCAATCTTGTCTGCAACC
TCTGCCGGCCCGGTCAATACGGGGTCAACGCCAATATCCTCTGGAACGGGGAGGTAGCCACTTGCGTCGAGATTTACGAT
TGGTTCTTGAAGAATCACATGGAGAACAGTGGGACGTGTCGATTGGGACAGGAGAAGTTGAGCGAGGTTTGCTGTCGCGA
TCCCGAGGATCCGGAGCCGGAGAAATCGGAGGAACCGGTGGCGGAATTAAATTTGAACGACGAGGAGGAGGAGATGGAGA
CGGAAGGGTTGGAAGAAGAGAAGACTACGACCACGACGACCACTGCCGCCACGACCACTGCCGCCACGACCACTACCGCC
ACGACCACTACCGCATCCCCGGAAATGACCCTCCCCGAAGTTACCACTCTCTCCGAAACTTACTATTGCGGAGTGGACTG
GGATACCGTCTCCTCCAATTGCGACACCGCCACACCCTGCCCGTCCGGAGATGCCAACGAATGTCCCGATGGCGAGCAGT
GCATCGCCTTCACCAACTGCGGTGGAATGTTCAATTTCATGTCCGATCCCAACGTCGAAGGAGGAGGTCCCGACGTCGAA
AGCGTCAAGAAAACGTTTTACTGTGGAACGAGTTGGCAATTCTTGGAAAATATCTGCGATGGCGCCACCCCCTGCCCCAA
CGGGCCCAATGACTGTACCGGAGACGAAGAGGGATGTTTCGCATTTACGGGATGTAACGATGAGGTCGACCCCGGATCCT
TCGTCGGATTCCTCAAAGCTCCCGGAGAAGAAGCACTCGATACCGATGCCAACGACGTCCTCGACTCTGCCGCTCTACCC
GAAGAGCAGGACTCCCTTCCCGAAGTTACCATGCTCGCCGACACGTATTATTGCGGAGTCGATTGGGACACCGTCTCCTC
AAACTGCGACACCGCCACGCCCTGCCCTTCCGGAGATGCCAACGAATGTCCTGATGGCGAACAGTGCATCGCTTTCACCA
ACTGCGGTGGCAAATTCAATTTCATGTCCGATCCCAACGTCGAAGGAGGAGGTCCCGACGTCGAAAGCGTCAAGAAAACG
TTTTACTGTGGAACGAGTTGGCAATTCTTGGAAAACGTATGCGACGGTGCCACACCTTGCCCCAACGGTCCTAACGACTG
TACCGGCGAAGAAGAAGGATGTTTCGCCTTCACGGGATGTAACGATGAGGTCGACCCCGGATCCTTCGTCGGATTCCTCA
AACCCCCCGACGAAGAACTCGAATCCTCCGGCCTGTTGGACCTCGCCTCCCAAACCTTCTACTGCGCACCCACCTGGGAA
GAATTGGATCGAATGTGCGTCGACGGCGCTCCCGAGGGTGCCACCCCCTGCCCTTCCGGAGACGTGTCCAAGTGCCCCGA
CGGCAATGGCTGCTTCGCCTACGCTTGCGGCGTCGGTTTGGAGAATATCCCCGTCGCCGCCCCCACCACGGGGGAATACA
GCGTCGAAGATGCCGAATTGGTCAAGGCCACATTTTTCTGCGGAACGTCCACGGAAGATATCAATGGGAATTGCGAGACT
GCCAAACCTTGTCCCAATGGGGATGAGTGCGATGAGGGTACAGGGTGCTTTGCGTTTACGCAGTGCGGTGGCGTCGATAT
CGATTTGTTGACCGATTCGTTTGGAAAGACGGATATGCCGACCAGGGCGCCGACCGTGCCGGTGGTGCAGGTTTGCGACG
AGAGCAGGAGGATGAGTGTGAACTTTGGATATTGGCAGAGTTGGAGCATTTATCGCGACGAAGACTGCCAAAGAATGAGC
AACACCAACTTTGATGCAAACGGCTACACTCATGTCATTTACTCCTTCGCCTCCGTCTCTGCCGAACACCGCCTAGAAGC
ATGGAACGGAACCTACGACGCCGAAGTCCCCTTCTACAAGGAATTCAACACGGTCAAACAACGCGTACCCGGCATCAAAA
CCATGATCGCCGTCGGAGGATGGACGCACAACGATCCCGGTCCGATGCAAAAACGTTTCAGTAACATGGCCTCCTCCAAG
AAGAGTCGTCAGACCTTTGCGCAGAGCGTCGTGTCCTTCTTGCGTACTTATGGATTCGACGGATTGGATATCGATTGGGA
ATACCCCGCTATCAAAGATAGGGGTGGAAAACGCGACGATTACGATAATCTGGTATTGCTCACGAAGGAAATTCGGGATG
CCTTCAATAACGCTCCCGAGAATTTTGAATTGTCCGTCGCCATGACTCTAAATACGGATTATCTCGCCAGGGGATTTGAT
TTGGCGGGCATGGAACCGTATGTCGATTACTTTGGTCTCATGGCGTATGATTTGTGGGGATCGTGGGAGGTTTCGGAAAT
GACTGGATCTCATACGGATATTCGCATCATCCAAGATTCCGTCGACTACATCTCCCACTTTGTGCAGAAAGATAAGTTGG
TGTTGGGTCTCGGAGCGTATGCTCGTACGTTCAACTTGACCGACCCCGAATGTCTCGATTTGAATTGCTCGTTCAGCGGT
CCCGGTTATTCTGGATGCGAGGGAACCGATGGATTCCTCCCCTACTTTGAGATTGCTGATTTGATTACCTCTGGGGACTA
CGATACGGTTCGTTACGATGAAGACACCATGAGTATGGTCATGATCACCGGAGATGGAACTCGCCTCATTTCCTACGACA
ACACTGTCTCCTTCAACAAGAAAACGGATTACGCACAAGAAAACTGCTTCGCTGGAACAATGGTCTGGGCCATTGACATG
CTCAAAGACGGATCAAATCCTCTTTCCAGTAATAACGGAAACACCGGTTCGACCAACGATTCCTTCTGCGGAAAAGACTA
TCAAGACGTCATCACCAATTGCAAACAGCCCTGTCCTTCCGGAGATTCGGATGAATGTCCTCCTGGGGAATTCTGTTTCG
TCAATTCTGGGTGCAGTATGGACAACATCGGTGCTCCGCCTCCGACCAAGTGCCGTCTCTGCCCCGATCCCTCTACTCAA
GGAATGAAGGATTGGTTGGAAATCGAGTACGAAGGAGAAACAGTCACTTGCTCCGAAGCCGACATGACAATCGTGGGCGA
ATTCCCCAAGGATTCTGAACAATGCGACTCCGCCAAAGCGTCCGTCGGATCAGAATGCTGTTTCAACTACCCCGAAGATC
CATGCATGCTTTGCCGATCAGAAACTCAGTTCATGGATTTGAGGGCCCTCGGTGAAATAGAATTCAATGGCGAGTCTATG
ACCTGCATGGACCTCAGCAAGCGCTTGGGTCCCGAAGAACGTACCAGCGACATGTGCCTCAACGCTCAGAGCGAATTCTG
GGATCAGTGCTGTTACAACCAATGTACTCTCTGCGAGGGCCAAGGTGTCAAGTGGTGGCACGAGATCGAGTTCCAAGATG
AGCCACTGAACTGTGGAGAATTGGACTCTCTCCTCTACGCTAACTCCACCGAGGAGGAGGAAGAAATGTGTGCGGACGTC
CTCAGTGCGCACGGCAGCGACTGTTGCTATGACTACCCCGACGATCCTTGCGACCTTTGTTCCAAAGACGGCAAGAAATA
CACCCTCTTGCCCGCTGCCGAGGCTGAATACGACGGTGCCGAACTTGCCTGTGCTGAAATCAACAACTTGATGGCACCTT
TCGAAGCTTCCAGCAAGCAATGCTCTGCCGCTCAGGACGCGGCATTCGACTCTTGCTGTTTCGATAGGTGCTCCCTCTGC
GGAGAAGGAGCCAGACTTGACTTCGACGTCATGATCAATGTCGATGGTGAGACTGGAACCTGCGGTGATATCGAGGCCGG
ACTCTTCCAAGACGAGGTAACCAACGGAAACGAGAATTGTACCATGGCAAGGTCACTCCACTATGACTCATGCTGCTTCA
AGATCCCCGAAACTCCATGTCAGCTTTGTGCCCAAGATGAATACATGCACTTCACCACCGAAGTCGAGTTTAATGACGAC
ACCGTCACTTGTCGCAGTGTCAACAACTTTTTGATGGAGAGGGCGGATGTGTCGTCTGATCAATGCTCCGATGCCCGAGC
AACACTCGGCGAGACGTGTTGTTACTCTACTTGTAATATGTGCGGAGAGTTCGATCTTGACTGGGATGTTTTCATCAACT
ACGAAGGCGAAGATATGTCATGTGGTGACTTGAACGAGATTTTCCGCTCCGAAGAAATTGTTGACGGTTCTGAGCAGTGT
ACCGAAATCTCCAACACTTATTATGACACATGCTGCTATGCTAGCCCCACAACCTCTTGCCAACTTTGTAAACATGATGG
TATTTTTTACGACCTCAATGAAAAAGTACAAGTTGATTTCAACGGACCTACTACCTGCTACGAAGTTGCCAACTTCGTAT
CTAGGCGCCTCGAAGAGAGTGAACAAATGTGTACCGTATTACAAAACTCTCTTTACGACGAATGTTGTTATGAGAAGTGC
AGCCTCGCTCATCAAGAAGGAACTTATCCCGACTGGACTGCTGAGGTCGAACTCGACGGCGAGAAGGCTACATGCTTCGA
TCTCGACAATGCCATCAAGGATGCTGCAATCGCCAAGGACTCTGCCGAATGTCAGAGTCTCCAGGATGCTTTCACTCCGA
CGTGCAGTTTTTCCATCCCATCCAACCCTTGCGATGTTTGCCCTGGTCAAGATGTTTCATTCAATGGTACCGCCATGTAT
ATGGGCAACGAAATGAAATGTCGCGACATCAAGAGCCGCCTGAGCACCAGAGAAGAGGCTGACGGGGAAGTCTGTTTGGC
TGCTCAACAAGAAGTGAGCAGCTGTTGCTTTGACCAATGTCATATCTGTGAAGACGGAGAAGAGACTGATGCCGAGTTAG
AAGTCTACTACAATGGAAAGACTATGAAATGCACTGATGTTGACAACGCCTTCAACGAAAACAGTGTATTTGCCGATAGC
GAACAGTGCAGCACAGCGAAGGAGGACTTCAGAGACACATGCTGTTACACTGCCCCCGCAACTCCATGCAATTTGTGTAA
GAGAGGAACTGGTTACTTTGACCTCATGGGAATTAACTACGTCAGCTTCATGGATAAGACCCAGACTTGTGCGGATGTGA
GCAATATGATGTTCAAGAGGGAAGAGCAGGGAAGTGAGGCATGCACAACCGTGCACGATGAATACTTTGACACCTGCTGC
AATACGAAATGTTCGCTCTGTGGTGAAAATGGGCTTGAAGCCGGTGTGAAGGTCAACTTCGAAGGCCGATCTATGACCTG
TCTTGAGTTGGATCTTGGGTTGCTAATTGAGACAGGATCCGAGGCATGTGAATCTGTGATATCTCAGTTTGCAGATCAAT
GCTGCTATGATAAGCCAGAAACTCCTTGCCGAATCTGTAATGGCGAAGGTGTTGGTGTCAACACTGAAGCGAGCGTCATG
TACCTTGGTACCAACACAACTTGTGACAGTCTATCCAACTACCTCGGCAGCAGAGAGGAGCAGAATGGCGAAACATGCAA
GGCAGCCGCGGCCGACCACTACGACACTTGTTGTTATGAACGCTGTTCCTTGTGCGAGGACGGAAAAGCTGACTGGGAAA
CTTTCGTGCAGTACGAAGGGAAGTCTATTGCTTGTGGTGATTTCGAATGGATCCTCCGTGGCCAAAACGTTGCCGCTGAT
AGCGACAAGTGTAGTGCAGTGAAGGAAGAGTTTTACGAGAAGTGCTGTTACACTGCACCTTCCACTTCATGCAATTTGTG
TTACGTAGACGGTCAGTATTTGGAGGTTTCGGTTGATGCCCAAGTTACTTATCAAGACGAACCCAAGTCTTGTGGCAGTC
TTTACAATTCTCTATTTATGAGGGAAGCCGCTGACAGCGAACAATGTAATGCAGCCAAGGACGAGTTAGCTGACACCTGC
TGCTTTGAGAAATGTCAATTGTGCCAGGGTGGATTTATGGACACTACAGCCAAGGTCATGGTCAACGGCCAAGAAGTTTC
TTGTCAAGTCTTAGAAAATAGCTTCAGCAAGGATGTCATTGTCGCTGGAACCGAGCAGTGCAATACTGTTCGCCAAGAAT
ACGCCGATGCCTGTTGCTACACCCTCCCAGACTCTCCTTGCCGTTTGTGTGGCGCTGGAAGCGAGGTAGCTGTGGGTGAG
ACTGTTGATTTCTATGGAACAACCATGTCTTGCTCAGATGTTGCGAATAAGCTTGCCATGTCCGAAGAATCTGGTGGAGA
TATGTGCTCTTCAGTTCAAGCCGATTTCGCGACATCTTGCTGCTTCGCAACATGTCCGATCTGTCCAAGTGGATTCAATT
TGAGATGGGAAGTGGACGTTGAGTACAACAAGGCCACTATTTCATGTGGCGAATTCGATGGAATCATTAAGGGCAACGGA
GTCATGAAAGGCACAACAGATTGCTTATCCCTTCAAAGTACATACTCTAGCGCATGCTGCTACAATTACGCAACATCGTC
CTACGCACCTGGATCTTCCCCAACCACTGGTGGAAACCCGTCGAATGACGGCACATATGCTTCATACTCTAGTGGATCCG
GTCAAGTTGATGTCGAATCTGCAAGCCTTGTATCAGCGGCTGCTGTCAGTTCCCCATGTAACCTCTGTGAACCTGGGGAA
GTTGGAATCAATGCTGAAATCCTTTTCAATGGCGTCGAGACTTCCTGCTCTGAAGTTTATCACTTCCTTGCCATCCAGAC
AAGTGAGGGAAGCGAGACATGTACAATGGGGAAGAATGCTCTCCACGATGCATGCTGTCTGAAAAAGTGTGATCTTTGTG
CTGGTGGTGGAATCCCAGATTGGTATGCTATGGTCAACGTGAACGGCAACTCTATGACTTGTCTAGAGCTGGACGGTATT
ATCACCGACTCCATGATCGAGGCGGAAAGCGACCAATGTAACGACGTTCTTTCTGTAGCGGCACCGGCATGCTGCTATGT
TCCACCCGAAGAACCGTGTAACATTTGCAAGAGTGCTTCAGGAATGAACGACGTGATGACCAGTGTTGAAGTGACCTACG
GTGGTACATCATCCACTTGCGGAGCAATCTTCAACGCCCTTTTCAGCAGGGAAGAGCAAGAGAGCGAGACATGTGCTATG
GTCACCAACGATCTTGCAGAACAATGCTGCTATAACAAGTGTTCTTTGTGCGGTCCCCTCCAGACAAACGCAGCTGTTTC
TGTTGAACACGACGGAACTCAGTTGGGATGTGGCGAATTCGACTCCTATATCTTCGCATCCAATTTCATTGTAGAGGGAT
CTGAAGAATGCACCGCCTTCCAAACTGATTACAAGGATGAATGTTGTTACGACATTGCATGCAACTTGTGTGCCAAAGGA
GAAACCATTTACACGCCAAAAGAAGAAGAGCCGGTAACCTATGGCGGCGAAGAAACAACCTGTGGGGAGGTGACTAACTT
CTTAACTCAATCAATGAGCCAAAGCAACAACTGTTTGGCCGCACAAGAAAATATTTTTGACACTTGCTGCTTCCAACAAT
GTGAGCTCTGCGACCCTGGTCACTCGATCAATTGGGCCTCCTCCACCACTTTCAATGGAATGACACAAACTTGTACCGAC
GTGTATTGGATGCTCATAAGCGAGTCCGTTGAATCCAAAGACCCTGTATGCAATTCAGTTCGCGACGTTGCAAGTGACTG
CTGCTACAAAATTCCGTCTCAGCAATGCACTCTTTGCCGCGATGAAAATGGTGTAACATACAACACTCGATGGAATACAG
AAGTCACCGTCAATGGGGTTTCAAAGACATGCGGTGACTTCAATACTCTCTTGAGCACACAGGAGGGTGATAGTACAACA
TGTAGCACAGCAAAGGAACAAATCTTTGATGCATGCTGCTTTGCTGGTTCAGACGCAATCGTTTCTGCTGCCAATCAAGC
AGTTACTTCAAGTGACGCTTCATTTACCGGCGAAAAATGCAACTTGTGTCAACCCGGACAAGTTGGAATCAACGCGGATA
TCACTTTCAATGGCAATCCAACAAAGTGTATCGACGTCTACAATTTCTTAGTAAGTGAAGTACCAGGGGGATCTCCAATC
TGTGATAAGTCTGTTGAAGATCACGCAGCCAGTTGCTGTCGAGAGCCGGGAGCTCTAAAAGAAGGGGAAGCTGCAGCATT
TGGAACTTTTGATACCATGACAGGGAAGGACAAGGAGACTGAATCAGTTCCCGATGGGCCCAAGATTACTCCACCAGTTG
ACTTCCAGGGTTGGACGACAGTCAGAAGTGGAAGCTCTAGTACAAGACACACATTTGTCTTCACTATCACCACTCTTGTA
AGCGTTGGAATATTGTTTATCAGCTGTCTGTAG
>mikado.scaffold_14G114 mikado.scaffold_14G114.1
ATGAGAAACAGTCACCGCAGCAATATGCACAGAAAACCAGGCACGGCCGCGACATCGGTCTATCAAAGAGCCAAGCACCT
CTCACCCATCTTTCCGTGGCTCTTCTTTTCGAGTCTCTTTTCCAATCAAATCCTGTTATCGTCGTGGTCGAGTGGCATCC
TTCCCTGTCGAGAGAGCATTCGTGGAAATTCTGCCGGCGGTGGGCCAATGGGCGTGTTGGCGGTGGATTCAATGCCGGAA
ATAATGATGCGACCGGGGGGATTGAGAGCCTCGATCGCTTCATCGTCGTCGTCGTCGTCGTCGTCGTCGTCATCTTTTAC
TTTATCGTCATCGTCATCGTCGCATCGAGACGACGAAAACAATCACAGTGCACTCCACGGCAATTCCGAATTCCGCCAGC
ACGACCGGTCGAGGAAGCTCCTCCCGGGGTTCAACTACTGCGGCATCGACTGGACCGACGCCAACACGAAATGCGGCAAG
GCCTGCCCCTCCGGCGAGAGCACCGAGTGCGACTTCGGCGAGACGTGCTTCGCCGATTGCACGAGCTGTCCCGCGGTGGG
CGGGGGCGCGGCCGATGTGCCGGTCGCGGCGGTGCCGGCCACGCCGACGAGCGCTGTGGAAACGCCGTCGAACAATGTGG
TTGGGAATACTGGCGGCAACGTCCCCCTCCCGTCCCATTGTCCGACAGACACCACCGACGTCGTCAACGTGGGCTACTAC
CAATCCTGGGCCAAGTACCGCACTTCCACCTGCCATCCCCTCGCCGCCGCGGACATTCCCGTGTCTACCTTCGGGTACAC
CCACCTGGTCTACTCCTTTGCGGGGATTTCCCTCCAGGGGGAGTTGGAACCCTACAATGGCATCATGGACGAGGTCTCTT
TGTACAGCGCCATGAATTCGCTCAAGAGCAGGCCGGAGAATGCGGGCTTGAAGACCTTGATCGCCGTGGGGGGGTGGAAT
TTCGATCAGACGAGGTTTACGAAAGTGAGCGAGACCGAGGAGGCGCGAGCGGCGTTTGCACAGTCGGTGGTGCGGTTTTT
GGAGGCTTATGACTTTGACGGAATCGATTTCGACTGGGAATACCCCGTCACCCGCCAAGGCTCCCCGCAAGACCACCAAA
ACTACCCCCTCCTCCTCCAAACCCTCCGCACCATCCTCGCCTCGGCCAACATGTCCGACAAACTCATCACCATGGCCATA
CCCTGCAACCCCGAGAAACTCCAACAGGGATTTGATCTGCCCTCCCTATCCCAATCCGTCGATTGGTTCCATTTGATGAG
TTACGATATCCACGGGGCGTGGGACGACGCGGCCGGCTCCAATACCGACATGCCCTACATCGAAATGACGGTGGATTACA
TTCTTAGCAGTGGGGTGGATCCGAGTCAGTTGACGTTGGGGTTTGCCGCCTATGGACGGTCCATGACGTTGGTGGATTCG
GCGTCGTGTGCCACTGCCGGATGTCCGATCGATGGGACGGGGATCTTGGGATGCAGTGGCGAAGAGGGGTTTAGTCCTTA
TTTCGAGTTGAAGGAAACGTTTGTCGATACGGGGAATTACGATTCGTTGTTGCTGAACGAGGTTACGGGGAGTATGGAGA
TGGTGGTCAATGGGAATGTTTGGATCAGTTTTGATGAGGGAGAGAGTTTCCGAATCAAGCATGATTATTATTTGTCCAAA
TGTCTCCGAGGTCAAATGTGGTGGGCCATTGACATGATCAAGGAAAATCCTTTTCCCGACTACTACGGCGTCAACCCCCA
AATTACAACGCTCCAACAAGGCAGCCCCTCAGGACAACAGCTGCAGCAGCAACAACCAAAGCCCATCGATCCTAACAACC
CCAATAACATCATGGCCCCAGGAGTCGACAACAATGACGACTACTGTCATGGAGAATCCGGCCTCGTACCCGTCAACGAC
TGTACCGGATTCGCATTCTGTGCCGATGGCAGGATGCAAGGATCCATCACCAACTGCTCTCCCGGACTCATCTTCGATGC
CAACATGAAAATCTGCAATTGGCCCAGCGAGACCAATTTATGCGGATTTGAATTCTGCTCGGACGGTTTTACCGGCTTTG
TCCCTTTTGATGATTGTCACAAGTTTTATCGCTGTCAAGACGGAAAGATCGATGGGGATATCGATAGTTGCGCCGAGGGC
ACGTTGTTCGATGAAGTTACCGGGGTTTGTAATTGGGCCAGTATGGTTGAGTGTAATACCAAACCGCCGACCATGGCGCC
GACGCCACCGAAGACAAGTCCTCCGACTTATCCCAGGGTCACCATTCCGGTGTCGACTCCGGCAACTGCCGCCAACTTGG
TCGAGTCCGCTCCCATGGGCACGTTGCCTTCCTCGAGAAATCCTGGATCGAACGTTCTTGTCGAGGAGACAAAGGTTGAT
GACGTCGATGCGAATGTTGCATCGGAACCATCATTGACCGCGCAGTCCATGCCAGGTGACACATCGGTCGTTCTTCGATT
TTCGCCAAGTGACGATGCATACGTCCAAGAAGAAAATCCCAATGTCAATTTCAATGATAACTTCATCGTTGTTGACCAAA
ACAAACGATTTGACGGGCTCCTACGTTTCTATGTCCAAGGCCTTAAAGACCGAGCTGTGAACTATGTGAAGCTTCGTCTC
TTTGTCAGAAATGCCTCATATTTTGGAGGAAACTTCTACGAATGCAACACTGACTGGCACGAAGATGTCGTGACCTGGGA
GAAAGTTCCGTCCGTTATTGGTAATGCACCCCTCGCTGTAGTAAACGCCGTCCTGGAAGGAGATTGGATCGAAGTCGATT
TGACGGGTCTCGTGAAATCTGACGGACCAGTTGCTTTGAGAATCATTTCTGACGATCCGGACAACGTCATCTATGATTCG
AAGGATAACACGAGCGGAAACGCTCCTCAACTACTTGTCGGCGTGGAACCGGGCCAAATGGAAGAGCAGAATGCAGCCGT
TCTCAACACGTTGAAGATTGGACCTACAGACGATGCATTCGTCTTCTTCACCACTCCCAATAAGAATTATGGCAAACATC
CATACCTCAAGGTGGATCTTGACAATGGATTCAAGAAGTCATTTCTTCGATTTGATTTTTCTAGGGTCAACATTGCATCG
ATCGACAAAGCCATGCTTCGTTTGTACGCCACAGATTCCTCTCCTTCTGGTGGAGCCTTCATCAAGACATCCGATACTAA
TTGGAATGAAGGGACGATTACTTGGAACGATGCACCGATAGCCGATGGCCTCATGCTCGGAACCTTTGAAAATGTCGAGG
AAGGAAACTGGTATGAACTAGATATCACAGAGGCAATCACCGAGAGCGGACCTCTGAGCATAGCCATTATGGGCTCTCAC
GAGGATCGCGTCATGTATAGTAGCAAGGATGGACCTCATTCCCCTGAAATCGCTCTTTCCATCAAAGAAGCTATACCGGC
TGAAGGAGAAGTAAAGGAACTATTTCCAACTGATGATGCGACCATTTCTCTTCTGCAGAAGAATACCAACTTTGGTAGTG
AATCAACTTTAGAAATTGACGCGAAGGATGGCTTACGCAACTTTCTTCTTCGTTTTGATGCCTCGGATATTCCCCAAGGA
GAAGTAACTCAGGCGACTCTACGCATTTATGCCAAAAATAAGGAACCTGCGTTTGGAGGAACTTTCGTCGAAGTTTTGAA
CAACAATTGGAAAGAAACTACCGTTACTTGGGATAATGCTCCATCTGCAGATGGTCAGATTCTCGGTTCCCTTATGGAAA
TAGAAGGAGGATCTTGGTACGATATGGATGTCACCACTGCAATCATCGGAGGACGCCCCGTGAGTTTCCGGGTATCATCT
CCTCACAGTAGTGTTGGCATATACGGATCCAAAGAAAGCGAGCACCAACCAAGATTAATTGTTCAATACACCCCTCCAGA
ACCAACACCCGAAGGCGTCGAAATCTTCAATCCTACCGACGATGCTTCCATTCTCTTGGAAAACCCAAGTGGGAACTTTG
GACGAGACGGTCAATTAAAGATCGATGGAGGTACTGGAGTCTTTAACTCACTGCTCCGTTTTGACCTCTCGTCAGTCGAA
AAGGGCTCGGTGATTAAAGCTATTCTTCGACTACATGCCGTCGATGGCTCACCATCGGGTGGCACACTCATACAAACAAG
AAACATTGACTGGAGTCAGTATACCGTCACATGGGCGGATGCTCCTGCTGCCGATGGCGAAGTTATCACAACTCTTGGAC
AAATAACTCCGTACCAATGGTATGACATCGATGTTACCAAAATCGTCAAGGGCGGAGAACCGATATCTATTAGAATTGCT
CCGTCACATGGTAACCGTTGTGCTTTTGCATCCAAGGAAGATCCATTTGGACGAATTCCACAGCTGTTAGTTACTGCTGA
TTTGTTCAAGGGAATGCAATAG
>mikado.scaffold_17G236 mikado.scaffold_17G236.1
ATGCTCCATTATTACTCTCAACTCAATCCAGCACAGAGGAAAATAGGAAGCTCCTGGCCCAACCGTGTCAACATTCTCAA
AAAGACAATTATCACACGTCAATACCATTACATCATCATGAAAAAATTACATTCCAAACCAACTTCTTGGGTTGTCTTGT
CGTCTTGCTTCCTCCATGCAACGCTTCCCCAGGCAGCGCGGGGCCAAATTTGCGGAGCTCAAGCAAATGGAGCTCTTTGC
CCTGGAAATTATTGCTGCTCGCAGTATGGCTGGTGTGGGAGTTCTACAGCATACTGTGGGACAGGATGCCAAAGTGGGCC
GTGTCAATCGAACGGAGACGACGGAACAAACGTCGTAAACTATAATTATTGCGGATCATCTTGGGTCGATGCCAATTCCA
AATGTAGCACGGGATGTCCCTTAGGTAACGATGACGAATGCCCAAGCGGCCAATCTTGTTACGCAGATTGCACCGCATGT
CCGGCTACTAGCGCTTCAGATAGCGACACCAACATCGACAACGACGGCGTCACCTACAACTACAATTACTGCGGACTTAC
GTGGACTGCTGCTAACTCCGATTGTGGCACATCGTGCCCCAAGGGAACAGACGAAGAATGCCCAACTGGCCAGGCGTGCT
ACGCTGATTGCACAGGCTGCTCCTCTGTCATGGTAGGGACTTTTTCTCCAACTGTCAGCTCGGCTCCAACAACAAGTCCA
AAACCCAGCAATCCGCCATATACATCAGCTCCCTTTTCCATTGGAGATTGTGAAGCCGTCAGAAATACCGTCAACTTCGG
CTACTATCAATCGTGGGCCATTTACAGGAATTCCAATTGCAACCCAATATGGCCTGGCTCCATTGATGTGGCATCCTTCG
GATACACTCACTTGGCTTATAGTTTTGCGGGCATCAGTACATCGGGTCTGATAGAGGCATACAATGGAGACACTTCACAA
TATTCCATGTATTCGCTGTTCAATTCGCTCAAAAGCAGTAATCCGGGTTTGAAAACATTGATCGCAATCGGGGGATGGAC
GTTTGATCAGACTCGTTTCACATATACGAGTGCCACTGCGGATAGACGGAAGAGGTTTGCAGATTCAGTGGTTTCGTTTT
TGGAGAGGCACGGCTTTGATGGAATCGATATCGATTGGGAGTATCCCGTGACTCGTCAAGGTACGCCAGCTGATTATGCC
AATTATCCTCTCCTATGCCAAGCATTGAGGACAGCTTTCGACAACGCCGGCCACACCGACTGGTTGATCACCATAGCCAC
TTCTATCAATGCCGACAAGTTAGCCCAAGGATATGACATGCTAGGCATGGTGCCTCACATCAGCTGGTTTAACATGATGT
CATACGACATTCACGGGGCATGGGACACTATCGCCGGCGCCAATGCGGACATGGAATACATCACGAACACCATGCAATAC
ATTTTCAATCTTGGGGTTCCTCGTGAGAAGTTGGTGTTGGGAATGGCGGCATACGGCCGTAGTACAAGATTGTCGAGCAC
TTCGTGTACTACTGCCGGGTGTCCAATCTCCGGAGCTGGTTTAACGGGTTGTCCAACTGAGCCCGGGTTTTTGCCGTACT
TTGAAATCGATGAGAAGTATGTTCGGACTGGCAACTACGACTCGTTGATTTTCAATCCGACGAGCGGATCGATGGAGTTG
GTGACTGGAGGCAATCGTTATTTCACATCATTTGATTCCCCAGATACATTTGATATCAAATACAAATATGCGTATGATAA
TTGTATGAGAGGAATGTCATGGTGGGCAGTTGACATGATAAAAACACCTCTTTCGTTTTCACACGCGGAGCTTCCTACGG
CGAGTCCCAGTGTATCAAACGAACCAACGTTGTCAAGCTTACCGTCATTGAATCCATCAACGAGCAGTGTTCCATCACTT
TCTTTTTATCCTACAATCGAAGTCACTTCGTCTGCGTGTAGTGATGGCTGTCCATTTGGTTACACGGGATCGTTGCCATC
GTCAGATTGCTCTCAGTTTTTTGTCTGTTTAAATGGATTACAGCTAGGCGTGATACCATGTCCTGCGGGTACTCTCTTTG
ACGTGAATACTCAAGTATGCAACTGGGCTTCAAATGTCGTGTGCTCCTGTTCAGCCGCAGAAGTTCCAGAACCGTCACTG
AGCCCAGTTGCGTTGTCGACGACATCGCTTTCGTCGTGCGGTGAATGTCCTGTTGACTACTCTGGCATGATTCCATCCGA
TGAATGTGGTGGTTATCACTTTTGTACGAAGGGTGTGTTATCTGCGGAAATCAAATGTCCTTCGGGGCTGTTGTATGATG
CGAATATAGATGGATGCAATTGGAACTACTTGGTTTCTTGCAAATGTTCTGAAATTCCCAATCAGCCACTTTCGTCTATT
ACTGCGGGTGATGGATTTGCATTGTGGTATCCTGATTGGGCAAGGACCAATACATGCCAAAATGATGGGCAGCAGTCGCC
GTGGATGGAATCTAATTATCTATTTTTGACTAAGAGAGAATGCTGTGATGCCTTTTTTCATTGGGATGTTTCTTGCGCAT
CATAG
>mikado.scaffold_1G646 mikado.scaffold_1G646.1
ATGGCCAGCTCAACAGCATTGTCGTCTCTTTCGACATTCGTAACAATTGTCGTCGCCATCTTCAGAGGTGTTGTTGCGCA
GCAGTCAGCAGCTTTGACAACAAACCCCATTCCTGGAAGCCAAAGCAACACAAATGGTGACTCGTCAGGATTTCATGCAA
AAAATGGTGTCAGGGATGACCAACGAATGCAACAACAAACTAATGATCACCGTTTTGTAAAAAATAGCATGTCTGAATTA
TACAACACATTTCAAAGAAGTGTAGAGGAAAGAAATCACATTCAGAGGCAGTTGAGCGAGTTGAAAAAACTACAACCCTG
GAATGTAAACAATTTTGCAAATTTATATGATGATAAGGAGCAAATTTTAGTCAATCCGTTGGAAAAAATCATACAAACAT
CAGCAGACGACATCGTCTCTGAAATTTTTTCAACCCCCCAAAATCGCAAATTGGAAGATGCCTTTGACGACCTCTACACC
TCCACTTATGGATCCAATATGTTTTGCGGATCTTCGTGGGCCGAAGCTTCCACCTCCTGCGAAGGTCGCCAAAACTGTCC
CTCGGGCCAAAGCGACGAATGCGTCATGCCAGGCCAAGAATGCTGGGCTTTCACCGAATGCGATACGCGCAAAGGGCACG
GATCCCAATTCAGTGCCATGCACGGAGTTACCGGAGGCGAGAATTTACAGGGCACTGGTGTGGGAGCCGGAGCCACTGGG
GGTTTCGTCGATCTGAACAAACCAAGTCCCGACAAAACTGATCACTACTTCTGTGGGAAAGGCTATGAAGATGCTTTATC
GAAGTGCTTGACTCACTGTCCTTCGGGTAGCTTGATGGAATGTCCGGATGGAGAGATTTGCTTTTTCAATACTCCATGCG
ATGCAAGACTTTTGACAAAGGCGCCTACACCTCCTAGTCCAACGACGCGTCCTACCACCCCTGCACCAGTGGTATATGCT
AGTAAATTGAACAAATATTTTTGTGGGTATGATTGGACCGACGCTCAAGAGAGGTGTGAAATTTGGTGCCCCAGTGGATC
AGATGATGATTGTCCTGATGATCAGCTTTGTTTTGCATTTACCAAATGCCACGCAGTGGATATGAATGGGATGACAATGG
AACAGATAGAGAAGAATAAAGGACAAGCTGTCAACAGTGGAAACGGTGGTGATACTCTGGTTGCAGGCAGTCCCAGTGGG
GCAAGTGCTGTACTCTTGAGTCCTCAACCTACCAGGGCGGACTCAGTGCCCGGATATTATGACATAATGTTGGGTGGAAC
AACTCGACCAACAAACAAACCCTCTCGGCGACCGACGAATAAACCCGTGATAACAGCGGAACAGGAGATGCATCGATACT
CGTTCTGCGGCGCGTTTTGGACAGATGCAAGAGACAACTGTGAAACAAAGGATCACTGTGAAGACGATAGAGATTGTCCA
GAAGCGGAGTTTTGTTGGACGCAAACCCCGTGCGACTATTACGCAACAGATGCTCCAACACTACCACCATCGAAAAATCC
CACGACTTCTCCGACGCCAAAGCCAACTGAGCCACAACCAACGAAAAAACCGACTCCAAGTCCCATTGGGCCTCCGACGA
CTAGTCCTACTGCGGAACCCACTTTTTCGCCAACTTACGTTCCTACAACAGATGAACCCACTGTCACTCCTAGACCAACA
TACGCCCCAACAAGTAGCCCTCTAGATCCGAACGACCCATCTTTTACTTTTTTCTGTGGCACATCTTGGGCTCATGCTGA
TGAGACTTGTATGCTTCGCTGTCCTTCTGGAAACTCACAAGACTGCCCAGCTGAATTAGAATGTTGGGCTTTTACATCGT
GCGAAGAAGAAAAGGGACTAGTCACAGAAGATCCTACAGTCATACCTACACCGGCGCCCATGGTACTCTTTATTCCAGGT
CCAGGCGGTGCACAAGTTCCCGTGTTTGGTGGTGTGGACTATTCTCAGTATGAACCCACGAAGAGTCCAGCTCCATCGTC
TAGTTCATCTCCAAGTGCTGTTCCAACTCTCCCACCTGGTGTTATTGCACAGGAAATTTTGGCCAGTTACTATTGCGGAC
TTGACTGGAACGATGTCGTTAAAAATTGCCATCAACCTTGTCCCACTGGAGAATCTAGAGAATGTGACGATCCCGAACAT
TTTTGCTGGGCCTTCGTTACACCTTGCAGAGAGCGGGCACAGCAACCCACTGGTAGCCCTATCACAAGCCAGCCCACTAA
ATCACCAGCTGTCGACACCCTCCGTCCCACCAAATTACCTGTAACCAACGCACCTACACGAGATCCAGATTCTCCAACGA
CACCAAACCCAACCGACCCTCCGACAGATTTGTATGGATTGCTACAGGTGCAAACAAACAGATTTTTTTGCGCACTCACT
TGGGATAGTATCAAATGCGGCGTGAGCACTCCTTGTCCAAGTGGAAATGACGATGAATGTCCCTCTGGAGAAAGTTGTTT
CACAAGCCCGTCTGATTGCTCAGAAGGGGCCCCACCAACATTTGCACCCACTGGACTGCCTAAATCTCCTCCGCCGACAT
CATCTAGTCCCGAAGAAAACGAAGCATCTCGCCCTATGGTCACAGTGAACAACGACGGGGAAAATTGGAGTGATTTTGAA
GGAGAAGACGCGATCAATAACGAAGGGGAAGATTGGGGAAACCCCAATGTAGATAACGAAGGAGAAAATTGGGAGAATCC
TAACATTGATGACGAAGGGGAAAGTTGGGGAAGCCCAGGTATTGATAACGAAGGAGAAGACTTTGGAAGTATCGTCTCCC
AGGACGAACCCGAACCGACAAACCGACCGTCACTGATGGAGCCAACTCAGAAACCAACATCTCGGCCTACAATTGACTTG
ATGTCTCATTTGGAGGATCTGAAAGGATCCTATTTTTGCAGCGTGAGCTGGGATACAATCGATTGTGAAAATGCCAAACC
ATGTCCTTCAGGAAACAGTAAGGATTGTCCGAAAAAGCAGCAGTGCTTTAGTGGTGCGCCGTGCGCGAAGGAAGATTCTT
CTGGCACCGATAGCGTTGCCAATGTTGCCGAGAATACCACTGCTGTAGAAAATGATTTGTTGTCGAATGAACCAGAAGAA
GAAGTTACTACATTCTGTGGATTTTCATGGGGTGACTTGATAGAAAACTGCGACGACGCGAAGCCATGCCCTTCTGGAAC
AAATGCCGATTGCCCGACTGGCCAATCATGTTTTGCTAATGCATGCTCAACCAAACAATCAACGCCTGAGATCACGTCGC
TTGGCCACTATAACTTTGCAGCAATGGTTGGGGAAATTCCTGCGAAATGTGATGATAGTGCAACCATGTCACGAAACGTT
GGTTACTGGCAGAGTTGGAGCATTTACCGGGACGAGAATTGTAACCTCTTTGAAGCTGACGATATCGATGCGACATCTTA
CACACATATAATATTCTCATTTGCTCAAATATCGGACTCTGGCACTCTAGAGGCCTGGGACTTCGAAGCTGATGTGGAAG
GAGGACAATATGAAATGTTCGTCAACGCAAAGAAGAAATTCCCGGGTACAAAGGCGATGGTCGCAGTCGGTGGGTGGACT
CACAATGATCCTGATAATGAGCGACTATACAGGTTTAGTAATAGTGCAGCAAGTTCGAAGTCGAGGATGAAATTTGCCCA
AAGCACTGTTGCCTTCCTCCGCAAGTATGGTTACGATGGCTTAGATTTGGATTGGGAGTATCCTGGTGACGAGAACAGAG
GTGGAAATGAATTCGATAAAAGAAATTATGCACTCCTATGCGCAGAACTCCGTAAATACTTTGACCAAGCCCCAGAAAAG
TTTGAACTTAGCATGGCCATTCCAGCTTCAATTTACCGCTATGAAGTGGGGTTCGACTTCGACAGTTTAGCCAAATCAAT
ACATTTCTTCAACGTTATGGCTTATGATCTCCATGGTGTATGGGACGATCCTCCAATGGTCGGCGCTCATTCCGACATCA
GAATCATCGACACCGCCATTGATTATATGCTGAATAATTCGGTCGCTGCGTCTCAGATAGTTCTTGGAATGCCGGCATAC
GGTAGGTCGTACACTCTAGCAAACGCGACGTGTGTTTCGTTAGGATGTCCTTTTCAGGATGATTCAAATGAAACAGCAAT
TGGTGGTTGCCTCGACACGAACACATTTGTTCCGTATGTTGAAATATACGATTGGGCTAAAGAAGGCAAAGGGAGAGGGT
ATGACTCAATTAGTTTGGATATTGATTCGTTATCGGCGGTAATGGTCAAGGATGGAGACCAATTTATTTCTTACGACAAC
TCAGAGTCGTTCAAATGGAAAGTAGATTATGCTACCGAAAAATGCCTTGGTGGCACAATGGTTTGGGCCATTGATATGTT
GCCGGCTAATTTGCAAGGGTCAGCAGCAAGCGCTAGTGATGGCTCATCGAGTCAAAGTATTTTTGGTGAAGATGAAGCTG
CTGCAAACGACGCATTCTGTGGAGCATCATGGGACAAGGCAATTTCATCATGTTCAACGCCATGTCCGTCGGGAACGTCA
GATGACTGTCCACAGGGAGAGACCTGTTTTGCAGGCACCCCATGTAACGGAGGCGGCGGAGGGGTTGCTGTCGCTGACTC
ATGTAAAATTTGCCCAGATACTTCAAGACAAGGCATTCGGGGATGGGTTGAAATAGAAGTTGATATCAATGGAACATTTA
CCGAAACGACGTGCGGCGAACTTGATTACGGAGTTCTGTTGTCAATCCCGAGAAAGAGCGAAATTTGCGATGCAACAAAA
TTGGAGCACTCTCAAAAATGCTGCTACAATTACCCTGAAGAACCATGCTGGCTTTGCCGCAAAGATATGCTCTATTATAC
TGTACGATCTGAGTTAAATGTCACGACACCCGATGGGCTCGACACATCGTGTGGTGATGTAGACAAAATGCTTGCGCCAG
AGGAAGATAAAGGCGATGTTTGCACAACTACTAGAGACGCTTTATTTGACAAATGCTGCTACAGGCAATGTTCTCTTTGC
GGAGGAGATGGGCTTAAATGGTGGGTTGAGTTTGATGAAGAACATGACACTGACGAGTGCAATTCGATTAAAGCTGATTA
TACGTCTGAATGTTGCTTTCCATTCCCTAAAACTCCATGTGGTTTGTGCAAGGGTCTGAATGACACACAATCCATGACGT
TGTTGTGGGCCGAAGAAGTAGAATATGACGGCGCATTAGTCACGTGCGGTGTAGTCGACAACATCGTCAATTCAGAAGAA
GCCAACAGTTTGCTATGTTCGTCAGCGCAAGAGAAGTACCGCGAGGACTGCTGCTTTGATAAATGTAGCTTATGTGATAC
TAACCCAGCTGACGGAGAGCAGCTTGCATGGGACTTCGTCGTTGATTTCAACGAGACTTCCAAAACTTGTGGCGAAATTG
AAGCCATATTTACGGCAGAGCAAGTCAATTCAAAAAGTGAAGAATGCCGAGATGTCAAATCAGATTTTCATGATCTATGC
TGCTTTCGACCTCCAACCTCCCCATGCGAGTTATGTTCTGAGTATGTTCGATGGGACGATGTTGTCGAGTTTGATGGGGC
GAATACAACTTGCAAGGATGTCGTGGCACTGCTGAAACGCGAAGAGGAAATCGGTGAGAAATGCCTCATGTCGAAGAAGC
TTCTTGAAGATTCTTGTTGCTACGAGCTCTGTGATGTTTGTGGAGATTCGCTATTATTGGATTGGGACGCTGTAGTTGAA
TATGACGAAGCGCAGGTTTCTTGTGGAGATCTTAAACCGATATTTGGGAAGAACGAGATTGAACACGACACTGAAGAATG
TGCCAACATTACAAGCAATTACCAGGATCTTTGTTGCTATACCCCGCCAATCTCGCCATGTAACTTGTGTCGAACAGACT
CAGATTTTCTTGAAGCATACTCTAGTGTCGAAATTGAGTTGTGGGGATCTTCCACAAACTGCTCAGATGCATATGACTAC
CTGATAAAAAGAATCGAATCTGAAAGTGACACATGCTCATCGGCGAAGGAGTCTATTTTCAATGACTGTTGCTACAAAAA
GTGTGCTGTTTGTGGAGAAGGATTTTTCCAGGATTTTAATGAAATGATTGATTTTGGTGGAGACGCAATATCTTGCCTCC
AACTACACACAATTCGAACACTTGATGTTTCTGTAGAGTCTGAAGAATGCAGTATCATGCAATCCCAATACTCTGAAACT
TGCTGTTACGAAGCACCAGAGGTTCCTTGCGTTCTATGCGTTGAAGGAGCAGTCCAAAGAACTGTCGAAGTAGACTTTAG
AGGCCAGACCCAATCTTGCGATTCCGTTGCGAATTATCTTGGAAGTCGCAGCAATAATGGTACTGAAGAATGCACATCTT
CCATCTTGGAGTTCAGAGAATTTTGCTGCTTTGACAAATGCACCATTTGTATGAATGAAACCGATATGGTGGACTGGGAG
ACTTATGTTGATTTCGACTCATCGTCTCAGTCGTGTGGAAATTTCGATTGGTATTTTACAAGCAATGTTGTCAAAAAAGG
GTCGCAAGAATGCACTGATCTTCAGGTGGCATATTCTGAGAAGTGCTGTTACGCCCCTATCGACTACACTGTTCCCGCAT
GCTCGTTGTGCAAACAGGGTGAAGTGTGGTACGATTTAAACGGAGATATTCAAGTAGAATTTGAAGGCGAGCCAAGATCT
TGCAATGAAGTGAGCAACTCTTTGTTTAGGAAATCAGAGGACAGTAGCGAATTTTGCGCTCAAGCGAGAAGTGAATATTT
TGACTCATGCTGCTTTGTCAAGTGTGATTTATGTCAAGATGCGCAGTTAGACGCCAATGTTGAAATCATGTACAACAATG
CGGTCACAACATGCCTGGAGCTCGGTCTGAAGTTTTCAATTGATATCATTCAAGAAGGGTCAGATGAGTGCAATACTGCA
AGAGAGCTCTTTGCAGAACCGTGTTGTTTCTTGACACCAACCGAGCCATGCACACTTTGCAGCAATGACGGCAACCAGGG
ACAGGTTCGCGCGAATGTTGATGTTAATTTTTACGGTTCGCAAACTACATGCTCCGAATTGAATAGCTTTTTGGTGTCTC
GTGAGGAGCAGGTTGGTTTTATGTGCCAGGCTGCAAAAACCGAGCTTCAAGGAACATGTTGCTTTGAAATGTGCACCATT
TGTGGAAATGACGGCAACCTATATTGGGACAACCCAGTCCAATTTAATGATATGAAGTTTGCTTGTGGTGAACTCACTTG
GATATTAAGTGGCGAAATGATAGAGAACGGAACCCCAGAGTGTATTGATATGCAAACTTTGTACTTTGATCAATGTTGCA
CTGGGCCATCACTGGAGATTCCAGAAGGCGGTGATAAGTGCGAAATATGCCCAAGTGGTAAGGACTGGTACGCTCAAGTA
ACCTACAATGAGACACCAATGACCTGCTTAGAATTAGATTCTGTGTTGCTAAGGGATGGATTGTTTGATGGATCGGATGA
GTGTCAATCAGCAACAGAGCAGTATTCTGCACAATGTTGTTACACCCCTCCTATTAAGAGTTGTAATCTGTGTCTGTCCG
GAGAAAGGTTTTTCAGTATCAAGGACCAAAGAGTGACTTTCAATGGGGCTGAGACCAACTGCTTTGGCATCCACAACTAT
TTGTCTACGAGAGTTGAAGCAGATGACAACATGTGCATCGGAACTCAGATTGATCTATTTGATATTTGCTGTTATGATAA
GTGCCGTCTATGCCACGACTATCAATTAGATATGGGCGCTGTGGTTGTGCACCATGGCACCTCTATGGGATGTTCTGAAA
TTGAAAATAGTGTTTTTGCTCTAAATCAGACTGCTCAAGGATCGAAAGAGTGCCTGGAAACCCACAAGGAACATTTCGAC
GAGTGCTGCTACGACATTCCATGCTCATTATGCACTGTAGGCGACAAAAGGTATGAATTATTAGTATCTGATCCAGTCAC
TTTCCAAGGTAGGACTCGAACATGTGGCGAAGTTTCAGTACTTATGGAGGCAGAGATGAGTCAAAGTGAAACTTGCAAAA
ACACCAAACATGAAGTGTTTGAAACATGCTGCTTTCAACAGTGCGAGTTGTGTACGGACCCAGGCTGGGCTGTAGATTGG
AATCGTCCTTTGTCGTATGACGGTCTTGCATCAACCTGCATAGACGTGTATATGAATTTGAGAAATGAAATGGTAGCTGC
AGGTGACGATCGATGCCTTACTGTCCAACATACTCTCTCTGAAGAGTGCTGTTATAAGATACCATCCAATCAGTGTTCAC
TTTGCCAGAACAGCAACGGTACTTTTCTAAATACCAACTGGAATTATGAAGTGACGTATCAAGGTGCATCAGTAACTTGC
AGCGATGTCAGCGCAATGCTGAGCTCGGAAGAGTTAGACAGTCTACTCTGCTTATCGACCCGAGATCAACTATGGAATGA
TTGCTGCGTCCCCCACGAAGGTGGGGATAGTGGCTTAGGAGGAATTTTACCAACATTATCGCCAGAAGTCGTCGACCAGA
ATAAAGGTGGTAGTGCAAGCGGGTGGAGCCCATCTGACCAAGACGAACTTGGTCTAACAACATTCTTCAGACGCAATGCA
GCGAACAGATTATTGCTTCCTTCCCACGTCATGTCACTCAAAGCCCTCGCCGTTTATTTATCCTACGCATATTATTTTTG
CTGA
>mikado.scaffold_21G148 mikado.scaffold_21G148.1
ATGAGTGGTCAAATTCGACACAACAAAAACAGCAGCAGTAGAAGAAATGGAAAAAACAACGAAAACATCAAAAACAACAA
TATCCAACGAAGGCAGCAAACTCCCACGGCGTCGGCTTACATCCAACAAAATCCCTTCTTCCCTCAACACGAAACTTCCA
CCTGTCTTGATTCTCGCATCCCCTCCCACGTCTACGAAGAATGGATGGCGTGGGAGGGAGGCTACGCCGAATCCCATTTC
TTTCCTTCGGCAGAGGAGTGCTGTAAAACTTGGTTTCCAGGGGGGGATGCTGCGGCGGTGGATATTTCTGGCGGCGATGG
CGGGGAAGAGGAGTCTGGTACTGGTGCAGGAAATTGTGTGGAGAAGAGTAATATTGAAAATCAATCTGTGGACATGGCAG
AGGCCACCGAAACAATTCAATTGGATGAAGCATTTGACAACAACAGCAATAACCAGAATAATGAAAACAACAACAATAAT
GGAGAAATATTGGATGGCATGACTCAATCACTGACTCCGCTTGAAATGACAACCTCCCTCACTTCTCAAAACTCCCAAGA
AGAATTAGTAGTAACCGAAGAACCGCCTCCCCCAAGTGACGAAATCCACCCCACCGACTACCAAGGCCCCCAATCTATGA
CCCAAAACTCCGCATCGGCAAACTCCCAAGAATCCACCGAATTCCTGGGAGCATGGCAAATAGCCCAACAATCCGGAATT
CAAGCCCCCGGCGCCTCCCAACTCACCTCCAACAACCTGCAAAACAACGACGAAGCCACATTCCCCACCTTCTCGTGCGG
CACCGGCTGGACCTCTGCCTCTCAATGCAACATCCTCTGCAATTCCGGCTTGGGTTGTCCCGAAGGACAGAGTTGCTACG
CCGGTATTCCCTGTCCCGCTTCGTTGGTGGCGGCGGTGATGAATGCCAATGGAAATGCCGATGAGGGGATGTTGGGATAT
ATCGATGGGGCGTTGAATGGAAAGGGTACCAGTGGAGGAGTGTCGACCAATGTTTGCGGTAATAGTTTTGAGGATGCCGA
GAGAAGGTGTCAAGATGGAAATAGTGGGAATGGGAACTTGGGATTTACCGAAGATTTTATCGAATGTCCATCAGGGGGGG
GATGTCCAGAGGGATTGAGCTGTTATGGAGGAATTTTGTGTCCTCCACCTCCGACAATTTCGCCGGCGCCGACGAGGAGT
CCTGTGGCGAATTATGAACCGGGAGGAAATGGGTATAGGATATTAGCGTACTATGCTGCGTGGCAGTGGTATGACCGCCA
GAAACTAGCACAGCCACGAAACCTTAACTACTCCATGATGACCCGCATCAACTACGCCTTCTTCGAAATCGACGCCGCTG
GAAATATCTTCGGCACCGACTCTTGGGCCGATCCCCGCATCCTCTTCGGAGATGTCATTCTTGCACCCCCCGCGGGACAA
GTCTGCACCGCCGAAGATTCCTCGGCCGATGGATGTTTTTGCCATTGGGTCGGTGTCAATGAAAAGAGTTGTTCGTTTCA
TAATTACAAAGAGGGAGGGTTGATATATTTGGCACATCAGGCAGAAGTCGAGATTTATCCGAGCATTGGCGGGTGGACGT
TGAGTGAGCCTTTTCCGCCCATGTCGGCGAGTGTTGATGCCAGGAAGAATTTCATTGAGGGGTGTGTTGGGTTAATCAAA
GAGTATGGATTTGATGGAATTGATATTGATTGGGAGTATCCTGGTTATGAAGCTCATGGTGGAACTCCTCAAGATGGAAC
GAATTTCAAACTCCTCCTCAGAGAATTGAGAGACGCGTTAGATGCTTTAGGAGATCAGGATGGAAGATATTACGGCCTTA
CGGCAGCACTCCCTTGCGGACCATCCAACATTGCCAATCAGGACGTGCCATACGTAGCAGACGTCCTTGATGAATTGAAC
TTGATGACCTACGACTTCCATGGAGCGTGGGATGCTATCACCGGAGTAAACGCGCCACTATATGATCAAGCTGAAGGAGA
CCCCGAACCAGGCTGGTCTGTGCACGGGTGCGTCGAGAATTGGGTTGGAGAAAACAGTAACAACGCGAAGGGAGATACTC
AGAGGCCCAAAGTGAACATTGGATTGCCATTTTATGGTCGCTCCTACCTTGACGCAAAGGAACTCTATGTTCCACACGGT
GGGCTCGACGAAATCAACTGGAAGGAAGACGATGGATCCCCGCAATATTTCAATATCATGGCTCGTATGGGAGAAATGAC
CAGCGTCAGAGATAATGTGACCAAGACGCAATATGCTTACTTCGACAATGGAATGGGCATGGTTACTTACGATGATGAGC
GTGCTATTTGCGACAAGGCTGAATACGTCTTGGATTTTGGTCTCGGAGGATTCATCATTTGGGAAATATCTGGAGATATG
ATGGATGATCTCCACACTCCGCTCCTGGAAGCATTGAACCGCAAGCTTGCTATACCAGAAACCGATTGCGAGGAGTCTTT
CCCGTCGCCTAAAAAGGTGACGGTCAATACGGCCAATACTCTTCCAGGGGCCAGCTTCTCTAAGGAAACCGCTGAAGACT
TAGAAGAATTCGTGGAGGAGCCTCTTGACCGAAAAGACAAAACTGAAGTCGTAGGTATTCCGCCACCACCAGAACCAATC
GTGATGGAAGTGCCTGTGGCAGCACCAGAATCAGGGCTTTCCAGCAACGAGTCGCCGTATACTATAGACAAATCAGAACT
CGGAACTGTTCCAGTTGCCGCGACATCTTGTGACGGGGGATGTCCTTCTGGTTCGATTTGCGTAGGTAATCAAGCTTCCG
GCCAACTGATCACAGACGAAGAATGTACACCTTGCGGTTCTGGGCAGACTTGGTGGCCTTGTGATGTCCAAGGCCTGTGT
TGGTGTTGGATCGAAGGAACCAACAGAATCGCTCCTGCTCCAGAGAGTGGAGTCGAAATTGAAGTCGCAGACCCCCATTA
TACCGTTTGCGATGATATTTTGACCCGAGAAAAATTCGATGTCATTGCGCCCAACGCACGCGATCCCTACAGTTACACAG
GTCTTTGCGACGCCATTCTCTCTTACAACTCCCACCATTCCGAGAAGGCGTTTGGAATGGGAAACGCATTCCAACGGACA
GCTGAGCTTGCCGCCTTTTTGGGGAATACACTTCACGAGAGTGACGAATTCAAGGCTGGGAGGGAATATTTAATGTGTGC
GGATCATAAGATTGTTGGAGACGAAGTGTATTGCAAACCATGCGACAGCGGTTCTTTTGATTGGGCTACTTTTACTTGTG
GAATAAGTCTGATCAGCGGAGCTGCTGACTTCAACGAGTACTGTCAACCTAGTTCTGTACCCCCTGAAGCATGTAATTGC
GGAAATGGAAAGGGCCAAACTGGGGATTTAGAGGGATATGTTCCTGCCAGTGATTTGTTTTTTGGACGAGGAGCAATCCA
ATTAAGCTGGAACTACAATTATATTGGTGCGAGTGTAGCTCTGACAGGATCTCCTGACACCTTTTGTGACGACCCCGACC
TTGTTGCAACGGTCGGTGAATATGCTTGGGGTGCTGGCTTATACTTTTGGATGGAACACGTGAAAGAGGGCACAACGTCA
CATATGGAGTCACTGGCCGATGGTGGTGACTTTGGTGGCACACTAAATAATATAAATGGAGGACTTGAGTGTCCCGCGCA
TGGTGGATGGCACGAAGAGGCAGTGAAAGCCAGGCTCAATAGATACTGTCGTGCTGCAAAGGTGCTGGGCTTACCGAACT
TGATGCACTTGGGAGGATGTGCAGGACTCGAGGATAAGTTATCTGTTTGTCTTGGAGAAGGAACGTGTAGCGATTGCCAA
GATTATGTGGGTACCACCCCAGGAGATGTTATAAACAACTTCATGCCACCTGCTCAGGCTCCGGCATCACAACAAGTGGA
ACAAGTCATCATTGAGCCTGAAAATCCATGCGAAGAGGGTTTGATGCAACTTGAAGGCCACCCGAACTGCTGTGTTCCGA
ACACAGCTTTTATCGGTGATGGAGCATGTGATCCCTACGAACCTTACAATACTGAGGCATGCGGTTTTGATGGCGGTGAT
TGTTGCAAGGAAACATGCAACGAAGATTCCCCTTTTGGTTGCAAAGCCAAAGCTGGTGGCGAATTTGATGGCTACGGGCC
TTTTGGGTTCTTTTGTCTTGATCCCACACAGATCTCTGCTATTAATGCCAATTACTGCACCGTTGTCGATAGAGAAAGGA
TTGGTGACGGAAAATGCAACCCGGGAACTGATTATAACAGTCATGGGTGCAACTATGACGGCGGTGATTGCTGCCCAGAA
ACATGCGACGACGAGCACTCTTTCTATGCATGCGGTTCTGGTGTTCACTCTTACGTTTGTGTTGACCCAAGATTCAAGGT
TGATACTGTAACACCTACAAAATTACCGACAGAGTTCCCAAGTACTGAATCACCGACGAAAATCTCTTCTTTCCCTACGA
ATCGTCCAACTTCTACATCACCTACGCACATACCAACATCATTCTCATCTATTGCGTCTACTGTCAAATCCACTGATTAC
CCGACCTTTTCTACTTCCTCACCTACATTGGCACCTTTCGAACCTTTAGTACTAGGCGATCACATGTATTCGGATAATTT
TGCCTCTTCATTGCTCTCTGAAACAAACCAAATCGATGAGCCCTCGTCGTCAACTCAATTCGCAGATTCTTCCACAGTTA
TTGCTCAAAACAGCGAGGAAGGCTCTCCCAAAGAATTATGCCCACAAGACGTTTTCCAATGCGACAACGGCGTCTACGTG
TCGCGTGATCCCTCAAACGGTTGCGAGTTCAAATCATGCCCTGGTACTACTGATGAAATGTGTGCCCAAGATATGTTTAA
GTGCGATAATGGAGTCTACGTATCACGCGATCCTTTCAATGGTTGCAATTTCAAACAATGTCCTACCCAGCCCGATGAAA
GCAATATATCAATTAAATCAGAATGTCCTCCGGAGCTTTACTCCTGTGGGAATGGAGTTTTCGTCGCGATGAACCCCGCG
GATGGGTGTGCTTACTTTCCTTGCCCCGAAGTCAAACCCGCCGCTTCGATATCCATGGCTTCGGCTGTGCACTCTAAATA
CGGAGATAAAATGCCTGACTCATCATCACATGAAATCGAGACGCAATGCTCGCAAGAATTGTTCAAATGTCCTAGTCACG
AATATCTTTTTGTTGGTCGAAATCCTAACGACAGATGCAAACCATTCCTTTGCCCAACCGGTGAAGCAGTTGAACTGGAA
GATGTAATTTCTATGGCTGCATCCGTTAGTGAAACTTCCGGCGAAGCTATATTGAAAGAAGACACCCTCGCTGATACCAC
TGCGACCGTTGCTGCTTCCGCAGCGTCAGCTGTGCACTCAAAACGAGACGAAACTGAACCTGGTTGTTCCAACGAACTGA
AAAGATGCGGAGATAACAGTTTCGTTGGACGAAACCCTGATGATAATTGCAGATGGTTTGCATGTCTCAGTGCTGAACAG
TCGATTGCGTCAGAAATGACCGAATCGGTTGTCAAGAAGTGTACCAATGATCTCCAGAAGTGCCCCGATGGAAGTCTCGT
TCGAAGAGACCCAAGTAACAAATGTCACTTTTTTGCGTGCACTAGTCCAACGATTGAACAGGTGTCTTCAGAAGTTAATG
AGCAATCAATTGCCTCTAGTGTATCGGAATCCATTGTCAACAAGTGCACCAATGATCTTCAAAAATGCCCAGATGGATCC
CTTGTCGGTCGAAATTCCAACAATAAGTGCCACTTTTTTGCATGCCCACCTAGCTCCATGGAGGAATTGTCATCTGCAGT
TGACAATTCTTCGGAGGAGAGTATTGAAATGGCACATCATGACTACAGCTTACTACCAAGTCATGACGCGACGATTCGGC
AAATGAGTCCATCAACAAATTATCACGACGATAATGAACTCAAAGTGGATGTAGACTCAGGAACATACAACTCCTTGATA
TCATTCGATATTTCACCTTTGATCGCTGGTGAAATTCATTCGGCGAAATTGAAAATTTATGCGACAGACTCTGCTGCAAC
ATCAGGAGGTATGGTAGAAGGAACCGATGGGACGAGCTGGGACGAAGCGTCGGTCACTTGGACTAGTGCTCCGGCGGGTG
ATAAGTTCGTGGCAGATATATTAGGTCCTGTGAAGGCTGGCCACTGGTATACCTTGAATGTTGCGTCGCTCCTGCGAAGC
GCAATCGACGAAGACAGAGATACGATCACACTGCGGCTTTCAACCTTAGACAACAACAGAGCGGCTTATGCATCTAAGGA
ATTCATGGATGGTGAATTCTCACCGCGATTAATTATAGAAGTTGTTGTACCTTCGACTGTGACACCTCAAGTCAATCAAG
GTTCAACTACTCAGCCTCCGCCAAACGGCACTGAGCTTGTCTCGAGCCTTAATTCAGTTACTCTCTTCGCCTCAGATGAT
ACCTACATTGATGAGAGCGAATCTGAAATGAATTTCAGCAGAATGAGGACACTCATGGTTGACGGTGCACCTCATCGGCA
AGATGCACTGGTTCGATTCGATGTTTCCAACATAAACTTCGAGTACATCTTATCTGCATCGCTCCACTTATTCGTCACTG
ATACAGCACCAGGAGCAAAATTTACCTTGACTAATCACGACTGGAACGAAAGCAACATTTCTTGGGATAATGCACCGTCT
GCTGATGGAAATGTCCTTGCGGACCTGCAAAACCTCAGAGAAGGCTGGCTGATGATTGATGCAACAGTGTTCTTTCAGAG
CGAAAAAACATCTTACATGAGTGTGAGAATTGAAGCGAACTCAGATAACAGACTACAATTCAGTAGTAAAGAAGGCGACC
ATGGGCCGAAATTGATCATTACTTTAGACGAAACCATGTAG
>mikado.scaffold_21G350 mikado.scaffold_21G350.2
ATGTTGTGGAAGCTGGGCGCCATCGTTACGGCTTTCTTTTTGCTGGTTGCACCACATCAGTTCGCTGATGCGCATGGTTA
TCTCGATACGCCTAGGTCTAGAAATGTTTACGCCCACGAAGTCGGCCCCGGATGTTCTGGAGCTAATTGCCCTCCTGCTG
AGTATTGCCATCACTGCCTCAATCTCAACGAAAACGTGTGTGGAAAATTTGGTAGCAGATCCTATGATGATCCAAATTGG
GTGAACAATAATGGGAACCCCATGCCGTGGATGCCTCAAGAGGAATACGTCGAAGGTCAATCTATTACGGTTCGTTCTTA
TCTTGACACTCATCATAATGGGCACATGGAAATCAGGGCTTGCAACAAAGGCTCCGCCTGCACTCCTGCCGATTTCGAGG
GTAATGAGCTGATCTTTGTGAAGGATTTGGTGTACGAGGGGAATCATCCCGCAATGCCCAAGGATCCAAACTATCCCTAC
AGAGGAATGTATGCCGGTGGCCAGGGAGGATCGATCAAATGGTTCGAGTTTGAGTATGAGCTTCCGCAAGGTATTTATGG
AGATCAAGTGTTGCTTCAGTGGAAATATATCACGGCAAACTCGTGCTCGCCTCCCGGATATTCCGAGTATTTCAGCAACA
ATCCAACTCTTCCAAGTTCATACTGGACTCCAGGATTGTCCAAATGCACTCCACCGTATCCCAACTCTGGCGAGCGTTCA
TCCGTCTGGCCCGAAGTCTTCTTCAACTGTGCGGAGGTAAAGATCCTTCCTTCAACACCCGCAACCCCAACATTCTCACC
CAAACCCACAACAGCGCGCCCAACCGGAAAACCAACCGTTTCTTTGCCTCCAACGCCCCCTCCAATCAATAATCCGACTT
GCACGGCCGAGTGGAATGATTGTACGTGGACAAACAACTGTTGCGACGGATTGGTTTGTACTCAAGTGGACCAATACGGA
TCGAAGAGTTGTTTGCGAGATACTTGCGGCGACGGCCCCACGACTCCCACACCTCCTACCGGAATGCCGCCTTCTCCGAA
ACCTACCCCGAGCCCGACAATGGGAAATCCGACCACGCCTACTACGCCCACAACGCCCACGCCTCCTACTTCTTCCACTG
GATGCTGCACCATCAATCTCCAGTCTTGCCACCACGAAGAAGGGACTTTCTGTGCCCTTAGCAAGGAAAACTGTGAAGGA
CCATGTGGCAAACTTTGGTTGGATGATGGTCCGTTGGATGGATGCACTGGGTTGTGGAATCCTTGCTCTCAAGACTCGGA
TTGCTGCATGCATGGGTATTGTGATGCAGGATCGTGCTACGCTGGCACTGACCCATACCTGAAGAATGGATCATCGCCTA
CAACCAAACCCACGACTGCCAAGCCAACGACGCCCCCACCAACATCTCCTCCGACCATGCCACAACCAACACAGAAACCC
ACTACGCCAGCACCTACTAACACGCCCACCACTGGCGCTCCCGTTACTCAATCTCCCCACGGACCTAGTTACCCTACAAA
CGAATCCGAGTTTGTACGTGTCAATCAGGTCGGGTATCTTCGCTTCGCTACCAAGGTCGGAGTAATTGTTGACTTGTCGA
CATCTCCCATTGGATGGCAAATTCAAGACGCTTCTGGTTCTGTTGTGTTGAGTGGAGTCACTACTGTCTATGGCAATGAT
TCTGCCTCCGGAGATCACGTCCACCAAGCCGACTTCACTGCATTGAATGAGCTTGGCGCATACAGGCTTGTTGCTGACGG
CATCGGATCAAGTTTCGAATTCAATATTGCTCCTAGTCTTTACCCCGACCTTCCACATGAGGCTATGAATTACTTCTACT
TTCATCGCATGGGCGAAGATATACTCGCAGAACATTTGATTGACGGGCGATACGCAAGAGCCGCACTTCACCCAGGTGAC
TCATCGGTTCCTCCCTACAATGGCTGGTGCGAGTCCTGTTCTAATTTTGACCTGAAAGGATCTTGGGCCGATGCAGGAGA
CTTTGGCATCTATACCGTAAATCATGCCATCAGCGCGTGGACTTTGTTGAACGTACACGAAATGTTCCCGGAAGCCTTTC
AAGACGGTTCGTTGAACATTCCGGAGAGTGGCAATATCTTTGCTGATGTTTTGGATGAGGTTGATTATGGATCACGATTT
GTGAGAGGAATGCTCCCGTCAGATGGGGGCTTGGCCAGTCACAAAGCACACAACCATGCTTGGAGTGCATTTACTATCAC
CATCGAGGGCGAAAATGCGGCCCAAAGTTCAAGATCTGCCATGGGGCCTTCTACTCCGGCAACATACGCCGTCGCAAGGG
TAAATGCTCAGCTTGCAAGGATGTGGTATGCCCAAGGTCAAAACTCACATGCTGATGTACTGTGGAGTGCCGCTGTTGAT
GCTTGGACACGGGCTTATGGTACAAATCAGGCATATAGTGCAAGTGTAGCTTCTCCCGGTCCTGCTCTTGGTGGTGGTGA
CTATCCAGATGGTCAGATTGGGGACGATTTGTATGCTGCAGCGTGCGAAATGTATCTTACAGCGTTGGCCATAGGCGACT
CGGGAGCACAGACATACAAGGATATCACGAGGAGTTCAAGCTTCTTCACCAAGATCGGTCAATGGGACTGGGCCACAGTG
ACCGGTGCAGGTACTCTATCCCTCTTTGCTGTAGAGAACGATTTGTCTTCTGAGGATAAGCTTTCTATCGAGGCAAACAT
CGTATCATTCGCAAATTTAGTGAAGAATTCCATTGACTCGGAAGGATATCCAAGCAATCTGGACTTCCAAGAATTCGGAG
GAAAGTATCCTTGGGGCAGCAACTCATTCATCATGAATCGAGCCATAGCATTAGCGTATGCTTATGAAATCACCGGAGAC
GTGAGCTATCAGGATTATATCTTGAGGACATTGGATTATGTCATGGGTGTCAACGCGATGCACATTTCCTATGTCACGGG
CTATGGTACTAAGGCCGAGACGGACACCCACGATCGCTGGGCGTGGACCATTGGACAAGATGCCTTTTGGCCAAGAGGAT
GGCTTTCTGGTGGCCCAAACAACGAGCTCATTAATGACTACGAAACTCCTGGCGGCGTCGCAGCTGCCAAGTCTTACGCT
GGTCCAGGAACTGCGCCTCATGCTTGGGGCTCAAAAGAGAACACGGTGAACTGGAACGCACCCCTTGCGTGGGTTGCGTG
GTATGTCGAGAACAAGGTTGTACCCAACTTCGGTGGATGCGATGGGAATTGTGTGCCCTTGGCCCAATCACAGAGCGTCA
AGGTTCAAATGGACACATCGATCTCTTTGACTCTTTCTGCAAGTGATTACGATGGAAGTGTCGCCTCGTGGGAGATAGTT
TCGATGCCTCAGTTAGGAACTTTGTCCGGAACTGCACCGAATCTCATGTACACACCAAATCCTGGAGCAACTGGTTCCGA
TTTCTTTACTTTTAGAGTGTATGACAACAGCGGAGACGTATCCGCCGAAGCATCTATTTCACTTCAGATTAGGGATTGTA
ACCTTATTGATGTGTTTGGTGTGCCCTCAGCTTTCAATGCTCTTGTCAGTGCCTTCAACTACGTTCATGTATCAGAAGAC
GGTCCCAACTTGGCAGAGTTGAAGTCTCCAGGACACAGAATTCAATGGAATAATCCAGGCCTGTATCAGTTTTCTTTGGA
ACTCAATTCCGAGCCATACTATGTTGACCTCACTCGGTGCATGACAGGGTCTGAATCGTTTACTGGCCCTAATGCTGGTT
TTGCATTGAACGGTTGTGGCGTTAGTGGTCTCGATGGAGAGTACTGGATTGCTCAGTACGAAGGTAGCGAAGTATGGGTT
GAGAAAAGCAATCTGTACGCGATCGTTTTCTCAAATGATCCAGAACCTCCAGAATTTTGCATTTCCACTCCAGAGCCAGT
ATCACCAACCACAAAACCAACTCAATCTGGTGTCTCGCCTACAACGAAACCGACGAATACAGTTCCTCCTCCAACTAGCT
CGccaacgaacgcaccaaccaattcaccaaccaaTATTTCTACCCTGAAACCCACTCCAAATCCAACGTCTAATTTGTCC
GCAAGCCCTTCAGCTAAGCCGACGACGAAGCCTACTTTGACGCCAACGGCGAAACCAACCGTAAAGCCGACCAGTAACCC
AACAAATAAGCCGAGCACCAAGCCAACTAATTCGCCGACCTCGAAACCAGTTACTACTGGTGGCAGCCCATGCTGCGCTG
ACCGTAATAATGGTTATCAGTCATGTATGACAAGTGACTGGTGCAATATGAGTTCTACCAATTGTGGCAATTGCAATGGA
TACTACATAACAGTTCCGCTCGAAATTACTGGATGTTGCAAGTGGTGGAGTGGAGGAGATTGCTCGAATGTTGTTCACAG
CTCCAATCCTGGCTGCCATTATAGGAAATCTGACTGTGAAGGAAGTTGTGGCGGAACTTGGTCACCTTTGTAG
>mikado.scaffold_21G351 mikado.scaffold_21G351.1
ATGATATGGAAACCTGCCGTTATTACTGCGGCTCTTTCCTTGCTTTCAGGTCCACAGAACTTCGTGGACGCTCATGGGTA
CCTTGATTCTCCTCGTTCAAGGAATATTTACGCTCATGAAATTGGCCCTACATGTTCGGGTGCAAATTGCCCTCCTGCTG
AGTATTGCCACCACTGCCTCAATCTCAACGAAAACGTGTGTGGAAAATTCGGCAGCAGGTCCTATGATGATTGGGTGGAC
ATGAATGGGAACCCCATGCCTTGGATTCCTCAAGAGGAATACGTCGAAGGGCAAACTATTGTTATTAGGTCTTATCTTGA
TACTCATCACAATGGGCACATGGAAATCAGGGCTTGCAACAAGGGCTCCGCCTGCACTCCTGATGATTTCGAGGGTAATG
AGCTGATCTTTGTGAAGGATTTGGTGTACGAGGGGAATCATCCCGCAATGCCCAAGGATCCAAACTATCCTATTAGAGGA
ATGTATGCCGGTGGCCAAGGCGGTGGCACAAAATGGTTTTCATTTGAATACGAGCTTCCGCAAGGTATTTATGGAGATCA
AGTGCTGCTTCAGTGGAAGTATATCACGGCAAACTCGTGTTCGCCTCCTGGATATTCCGAGTATTTCAGCAACAATCCAA
CTCTTCCAAGTTCATACTGGACTCCAGGATTGTCCGAATGCACTCCACCGTACCCCAACTCTGGTGAGCGTTCATCCGTC
TGGCCCGAAGTCTTCTTCAACTGTGCGGAAGTAAAGATCCTTTCTTCAACACCCGCAGCCCCAACATTCTCACCCAAACC
TACCACGGCACGCCCAACCGGAAAACCAACCGTTTCTTTGCCTCCAACGCCCCCTCCAATCAATAATCCGACTTGCACGG
CTGAGTGGAATGATTGTAAGTGGACAAGCAACTGTTGCGACGGATTGGTTTGTACTCAAGTGGACCAATACGGATCGAAG
AGTTGTTTGCGAGATACTTGCGGCGACGGCCCCACGACTCCTACACCTCCTACCGGAATGCCGCCTTCTCCGAAACCTAC
CCCGAGCCCGACAATGGGAAATCCGACCACGCCTACTACACCCACTACGCCCACAACGCCCACGCCTCCTACTTCTTCCA
CTGGATGCTGCACCATCAATCTCCAGTCTTGCCACCACGAAGAAGGGACTTTCTGCGCCCTTAGCAAGGAAAACTGTGAA
GGACCATGTGGCAAACTTTGGTTGGATGATGGTCCGTTGGATGGATGCACTGGGTTGTGGAATCCTTGCTCTCAAGACTC
GGATTGCTGCATGCATGGGTATTGTGATGCAGGATCGTGCTACGCTGGCACTGACCCATACCTGAAGAATGGATCATCGC
CTACAAGCAAACCCACGACTGCCAAGCCGACGACGCTCCCACCAACGTCTCCTCCGACCATGCCGCAACCCACACAGAAA
CCCAGTGCGCCAGCACCTACTAACAAGCCCACCACTGCCGCTCCCGTTACTCAATCTCCCCACGGACCTAGTTACCCTGC
AAACGAATCCGAGTTTGTACGTGTCAATCAGGTCGGGTATCTTCGCTTCGCTACCAAGGTCGGAGTAATTGTTGACTTGT
CGACATCTCCCATTGGATGGCAAATTCAAGACGCTTCTGGTTCTGTTGTGTTGAGTGGAGTCACTACTGTCTATGGCAAT
GATTCGGCGTCCGGAGATCACGTCCACCAAGCCGACTTCACTGCATTGAATGAGCTTGGCGCATACAGGCTTGTTGCTGA
CGGCATTGGATCAAGTTTCGAATTCAATATTGCTCCTAGTCTTTACCCCGACCTTCCACATGAGGCTATGAATTACTTCT
ACTTTCATCGCATGGGCGAAGATATACTCGCAGAACATTTGATTGACGGGCGATACGCAAGAGCCGCACTTCACCCAGGT
GACTCATCGGTTCCTCCGTACAATGGCTGGTGCGAGTCGTGTTCTAATTTTGACCTGAAAGGATCTTGGGCCGATGCAGG
AGACTTTGGCATCTACACTGTAAATCACGCCATCAGCGCGTGGACTTTGTTGAACGTACACGAAATGTTCCCGGAAGCCT
TTCAAGACGGTTCGTTGAACATTCCGGAGAGTGGTAATATCTTTGCTGATGTTTTGGATGAGGTTGATTATGGATCACGA
TTTGTGAGAGGAATGCTCCCGTCAGATGGGGGCTTGGCCAGTCACAAAGCACACAATCATGCTTGGAGTGCATTTACTAT
CACCATCGAGGGCGAAAATGCGGCCCAAAGTTCAAGATCTGCCATGGGGCCTTCTACTCCGGCAACATACGCCGTCGCAA
GGGTAAATGCTCAGCTTGCAAGGATGTGGTATGCCCAAGGTCAAAACTCACATGCTGATGTACTGTGGAGTGCCGCTGTT
GATGCTTGGACACGGGCTTATGGTACAAACCAGGCATATAGTGCAAGTGTGGCTTCTCCTGGTCCTGCTCTTGGTGGTGG
TGACTATCCAGATGGTCAGATTCGGGACGATTTGTATGCTGCAGCGTGCGAAATGTATCTTACAGCGTTGGCCATCGGCG
ACTCGGGAGCACAGACATACAAGGATATCACGAGGAGTTCAAGCTTCTTCACCAAGATCGGTCAATGGGACTGGGCCACA
GTGACAGGCGCCGGAACTCTATCCCTCTTTGCTGTAGAGAACGATTTGTCTTCTGAGGATAAGCTGTCTATCGAGGCAAA
CATCGTATCATTCGCAAATTCAGTGAAGAATTCCATTGACTCGGAAGGATATCCAAGCAATCTGGATTTCCAAGAATTCG
GAGGAAAGTATCCTTGGGGCAGCAACTCATTCATCATGAATCGAGCCATAGCATTAGCGTATGCTTATGAAATCACCGGA
GACGTGAGCTATCAGGATTATATCTTGAGGACATTGGATTATGTCATGGGTGTCAACGCGATGCACATTTCCTATGTCAC
GGGCTATGGTACTAAGGCCGAGACGGACACCCACGATCGCTGGGCGTGGACCATTGGACAAGATGCCTTTTGGCCAAGAG
GATGGCTTTCTGGTGGCCCAAACAACGAGCTCATTAATGACTATGAAACTCCTGGCGGCGTCGCAGCTGCCAAGTCTTAC
GCTGGTCCAGGAACTGCGCCTCATGCTTGGGGCTCAAAAGAGAACACGGTGAACTGGAACGCACCCCTTGCGTGGGTTGC
GTGGTATGTCGAGAACAAGGTTGTACCCAACTTCGGTGGATGCGATGGGAATTGTGTGCCCTTGGCCCAATCACAGAGCG
TCAAGGTTCAAATGGACACACCGATCTCTTTGACTCTTTCTGCAAGTGATTACGATGGAAGTGTCGCCTCGTGGGAGATA
GTTTCGATGCCTCAGTTAGGAACTTTATCCGGAACTGCACCGAATCTCATGTACACACCAAATCCTGGAGCAACTGGTTC
CGATTTCTTTACTTTTAGAGTGTATGACAACAGCGGGGACGTATCCACCGAAGCATCTATTTCACTTCAGATTAGGGATT
GTAACCTTATTGATGTGTTTGGTGTGCCCTCAGCTTTCAATGCTCTTGTCAGTGCCTTCAACTACGTTCATGTGTCAGAA
GACGGTCCCAACTTGGCAGAGTTGAAGTCTCCAGGACACAGAATTCAATGGAATAATCCAGGCCTGTATCAGTTTTCTTT
GGAACTCAATTCCGAGCCATACTATGTAGATCTTCTCGGGTGCATAACAGGGTCTGAATCGTTTACTGGCCCTAATGCTG
GTTTTGCGTTGAACGGTTGTGGCGTTAGTGGTCTCGATGGAGAGTACTGGATTGCTCAGTACGAAGGTAGCGAAGTATGG
GTTGAGAAGAGCAATTTGTACGCGATCGTTTTCTCAAATGATCCAGAACCTCCAGAATTTTGCATTTCCACTCCGGAGCC
AGTATCACCGACCACAAAGCCAAATCCATCAGGTGTCTCGCCTACAATGAACCCGTCCGCTATAGCACCAACCGTAATTG
GTTATCCAACTGACGCGCCTATACATGCTCCTATCCTGAAGCCGAGTGCCAATCCTTCAGCTAAGCCGTCTTCTACACCG
ACTGCCCACCCCGCGACTTCCAACGGAACTCTCTGTTGCACACACAGCGGCGTTGGGTACCAGACGTGCCACGAAACCGA
TTGGTGTAATGAGAGTGCGTCAAATTGTGGCAGCTGCCAAGGAATTTTCATTTCTGTTCCATTGGAGATCACAGGATGCT
GCACATGGGGTGGAGGAGATTGCTCGAATGTTGTTCACAGCTCCAATCCCGGATGTCATTATTTGCAATCTGATTGTGAA
GGAAACTGCAATGGATCATGGACTTTATTGTAG
>mikado.scaffold_26G169 mikado.scaffold_26G169.1
ATGAAAACACATTCCAAACCAACTTCTTGGGTTGTCTTGTCGTCTTGCTTCCTCCATGCAACGCTTCCCCGGGCAGCGAG
GGGCCAAATTTGTGGAGCTCAAGCAAATGGAGCTCTTTGCCCTGGAAATTACTGCTGCTCGCAGTATGGCTGGTGTGGGA
GTTCTTCAGCATACTGTGGGGAAGGATGCCAAAGTGGGCCGTGTCAATCGAACGGAGACGACGCAACAAACTTCGTAAAC
TATAATTATTGCGGATCATCTTGGGTCGATGCCAATTCCAAATGTGGCACGGCATGTCCCTTAGGTAACGATGACGAATG
CCCAAGCGGCCAATCTTGTTACGCAGATTGCATCGCATGTCCGGCTACTAGCGCTTCAGATAGCGACACCAACAACGACA
ACGACGGCGTCACCTACAACTACAATTATTGTGGAAATTCGTGGACTGCTGCCAACTCCGATTGTGGCACATCGTGCCCC
AAGGGAACAGACGAAGAATGCCCAACTGGCCAGGCATGCTACGCTGATTGCACAGGCTGCTCCTCTGTCATGGTTGGGAC
TTTTTCTCCAACTATCAGCGCAGTTCCAACAACAAGTCCGAAACCCAGCAATCCGCCATATACATCAGCTCCCTTTTCCA
TTAGAGATTGTGAGGCCGCCAGAAATACCGTCAACTTCGGCTACTATCAATCGTGGGCCATTTACAGGAATTCCGATTGC
AACCCAATATGGCCAGGCTCCATTGATGTGGCATCCTTCGGATACACTCACTTGGCTTATAGTTTTGCGGGCATCAGTTT
GTCGGGTCTGATAGAGGCATACAATGGAGACACTTCACAATACTCCATGTATTCGCTGTTCAATTCGCTCAAAAGCAGTA
ATCCGGGTTTGAAAACATTGATTGCAATTGGGGGATGGACGTTTGATCAGACTCGTTTTAGTTACGCGAGTGCCACAGCG
GATAGACGGAAAAGGTTTGCAGATTCAGCGGTTTCGTTTTTGGAGAGGCACGGCTTCGATGGAATCGATATCGATTGGGA
GTATCCCGTGACTCGTCAAGGTACTCCAGCTGATTTTGCCAATTATCCTCTCCTCTGCCAAGCATTGAGGATAGCTTTCG
ACAACGCCGGCCACACCGACTGGTTGATCACCATAGCCACTTCTATCAACGCCGACAAGTTAGCTCAAGGATATGACATG
CTAGGCATGGTGCCTCACATCAGCTGGTTCAACATGATGTCATACGACATTCACGGGGCATGGGACACTAACGCCGGCGC
CAATGCGGACATGGAATACATCAAGAACACCATGCAATACATATTCAATCTTGGAGTTCCTCGTGAGAAGTTGGTGTTGG
GAATGGCGGCATACGGCCGAAGTACAAGATTGTCAAGCACTTCCTGCACCACTGCCGGGTGCCCAATCTCCGGAGCTGGT
TTAACAGGTTGTCCAACTGAGCCCGGGTTTTTGCCGTACTTTGAAATCGATGAGAAGTATGTTCGGACTGGCAACTACGA
CTCGTTGACTTTCAATCCGACGAGCGGTTCGATGGAGTTGGTGACTGGAGGCAATCGTTATTTCACATCATTTGATTCTT
TGGATACATTTGATATCAAATTAAAGTATGCGTATGATAATTGTATGAGAGGGATGTCATGGTGGGCAGTTGACATGATA
AAGACACCTCTTTCGTTTTCACACGCGGAGCTTCCTACGGCGAGCCCTAGTAAATCAAACGAACCATCGTTGTCAAGCTT
ACCGTCATTGCATCCGTCAACAAGCAGTGTTCCATCACTTTCTTTTTATCCTACAATCGAAGTCACTTCTTTTGCGTGTA
GTGATGGCTGTCCATTTGGTTACACGGGATCGTTGCCATCGTCAGATTGCTCTCAATTTTTTGTGTGTTCAAGTGGATTA
CAACTAGGCGTAATACCATGTCCAACGGGTACTCTCTTTGACGTGAATACTCAAGTATGCAACTGGGCTTCAAATGTTGT
GTGCTCCTGTTCGGCCGCAGAAGTTTCCAAGCCGTCAGTGAGCCCAGTTGCGTTATCAACGGCAACGCATTCGTCGTGCG
GTGAATGTCCTGTTGACTTCTCTGGTATGATTCCATCCGATGAATGTGGTGGTTATCACTTTTGTTCGAACGGTGTGTTA
TCTGCGGAAATTAATTGTCCTTCGGGACTGTTGTATGATACGAATATAAATGGATGCAATTGGGACTACTTGGTTTCTTG
CAAATGTTCTGAAATCCCTAATCAGCCAGTTTCGTCTAGTACTGCGGATGATGGATTTGCATTGTGGTATCCTGATTGGG
CGAGGACCAATACATGCCAAAACGATGGGCAGCAGTCGCCGTGGATGGAATCCAATTATTTATTCTTTACTAAGAGAGAA
TGCTGTGATGCCTTCTTTCACTGGGATGTTTCTTGCGCATAA
>mikado.scaffold_27G208 mikado.scaffold_27G208.3
ATGACGGTTCACACCAATCGGACAAAACGCATTTTATACGTGGCTTTATGTTGCATTTGTGGTGTTGCTCCATCGTTGGG
CGAGGACTGTGGTATTCAAGCCGGCGGGGCTCTTTGCCCTAGCGGCTATTGCTGCAGTCAATATGGATGGTGCGGTACCG
GTGATCCATGGTGTGGAGAAGGGTGCCAATCAGGGCCCTGCTACGATGGTGCACCTGTAGGTTCTTACAACTACAATTAT
TGTGGTTATTCTTGGACCGACGCCAATTCGCGATGCGCGACATCCTGCGCCCTAGGAACAGATGCGGAATGTCCAGCCGG
GGAGGCATGTTATGCAGACTGCACAGCGTGTCCGATGGTTCAAGTAGGAACCTTCCCCCCAACCACAACTCAAGTCCCAT
CGTTCCAGCCTTCTACAAGTATCAGTCCCTCGGCGAGCTCACAACCTTCAGCTGGCCTTGGTGATTGCGAAATGTATAAA
AACACTGTCAACTTTGGTTATTATCAGTCATGGGCAATTTACAGAAGTTGGTCTTGCAACCCACTACAGCCTGATGGCAT
AAATGTCGCTGGGTTCGGGTACACTCATCTAGCATATGCATTTGCTGGCATCAATGGCGCGACTGGACAGATTGAACCAT
ACAACGGAGTTACTTCAGAATTCACTTTATATTCTCGGTTCAATTCGCTCAAATCCTCGAATCCAGGATTGAAAACGTTA
ATTGCTGTGGGGGGATGGACATTTGATCAAACTCGATTTAGTGATGTTAGTAGTACAAGTGACAGAAGGATTACCTTTGC
AAATTCTGTTGTTACATTTTTGGAATCTCATGGATTTGACGGCATCGATTTGGATTGGGAATACCCAGTGACGCGACAAG
GAACTCCAGAAGACTATGCAAACTACCCCCTTCTTTGCGAGGCATTACGCACCGCCTTCAATAATGCAGGTCATTCTGAT
TGGTTGATTACAATAGCTACCTCGATAAACGCTGATACGTTGGCACGAGGGTATGATATGGTTGCTATGGCCCCACATGT
TGATTGGTTCAACATTATGTCGTACGATATTCATGGAGCGTGGGACTTGACTGCAGGAGCAAATGCAGATTTGCAATACA
TCACGAATACCATCAACTATATCCTTGGTTTGGGGATTCCTCGCGAGAAGTTGGTGCTGGGACTGGCAGCGTACGGCCGA
AGTTCGAAACTGACAGACCCTTCTTGTATTACTGATGGCTGCCCCATATCCGGGGCTGGCTTGACCGGATGTCATGGCGA
GCAAGGCAACTTGCCTTATTTTCAGATAGATGAGTCGTACGTCATACCTCTCAATTACAATTCATTGATATTGAACTCCG
ACACAGCATCAATGGAATTAGTCACTGGTGGCAACATTTACTTTACAAGCTTTGACAACGTAGACACATTCAATATCAAG
TATCAATATGCATACGAGAAGTGTATGAGAGGCATCATGTGGTGGGCGGTTGATTTGATCAAGTATCCTCTTGTTCTTCA
AGAATTCTCAGAGCCTACATCAAGTCCCACTTTAACGACCCAGCCTAGCACATCATCAGTTCCGTCAACAGCACCATCGA
CTTCAGTTCCACCGACTCAATCGTTGGTACCCACGGGCTTTCCAACTCGAAGTCCTACACTTGCACCAGTTGTATGCGGT
GCAGGTTGCCCAGCAGGCTCCAATGAAATGTTTCCCACTTTAGACTGTTCGGGATTTTACTACTGTGTTAACGGAGTTCC
GTCGTCAAACATTTATTGCGCTGCCGGTACTTTGTACGATGTGAACATTCGAGGCTGCAATTGGGATTATACTGTTACGT
GTCAGTGTACTAGCGGCACCGCTCCAACAACATTACCAGCTCCAGGAATGCCGACACCACTTCCAACCTCTCTTCCTACT
CCCTCCACAAGCACGTGTGGCACATGTCCAACTTCAGGCTGGGCCCTTGTAGCTTCACTAGGCTGCTCAGGATTTTATCA
CTGTCTCAATGGCGTCCCACGTGATTACATTGCCTGTCCAGCAAACACTCTATTTGACAATACAATTCAGGGATGCGATT
ACGATTACAGAGTAACTTGCGCGTGTGCAGGGGCAACCACTTCTGCACCGATACCAGGAACTACACCAAAACCAACAGCG
AATCCCACTCCATATCCCACTACTCCGAGTACAAACCCATGGTACCCTGATTGGTCGAACACCAACACTTGTCAAAATGA
CGGGAACCAACCAAGCTGGATGACGCAGCAATACTTTTCATCGACAAAAGAACTCTGCTGCAATGAGTGGTATTGGTGGG
ATCCAACTTGTGTTTGA
>mikado.scaffold_2G1055 mikado.scaffold_2G1055.1
ATGAAATACACCACCTTGTCGCTGATAAGCGTCCTCAGTCTTCCCATCATGACGTCTGCCGGCGGCTGCACTCTTCTGAC
CGAGACGATTTTCAATACCATAGCTCCGTCGGCCGCGGCGCCTTACACTTACAATGGGTTCTGCACGGCCATCAGTGCGT
GGAACGCAGCCAACCCGACCAACCAGATTTTCGAAGAGGGCACCGAGATGCAGCAGAAGCACGAAATCGCCGCTTTCCTC
GGAAATACTCTTCACGAGAGCGGTGAATTTCAGGCGGCGAGGGAATACTTGCAGTGCGGCGACAGCATCGTCGTTGGCGG
CCAAGTGCTCTGCAAGCCTTGCGCCAGCGCCAACTTCGACTGGACCAGCAAGACTTGCTCCACTTCACTCGTGACTGGCG
GGTCTTATACCGATCCTTATTGTAATTCGGCTTTGACGCCATCGACGGACCCCGATGGCTGCGCTTGCGGTCCAGTCGCC
GAAGACGGCAGCAATTCTGGCTACGTCCCTGCTAGCGAATTGTTCTTTGGGCGGGGGGCGATCCAGACCAGCTGGAACTA
CAATTACATTGACGTCAGTTTGGCTCTTACGGGAAGCGCGGATACTTTTTGCACTGATCCCGATCTGATTGCAACCAATG
AGTCGTATGCCTGGGGAGCGGCAATTTATTTCTGGATGAGTCATGTCAAGAATGGCAAGACCTCTCACGACAGCGTCTTG
ACGGACGCCTCATTCGGAGGAACTGTGGACAATATCAATGGGGGACTAGAGTGTCCGGCGTCGGCGGGCTATTTCACCAA
TGCCGTCTCGTATCGCCTAAACTACTACTGCACAGCCGCTACAGCAATGTCAGTGGCTTCCCTTCTGTCTCTCAATGAGT
GCAGCGGTTTGTCAACGATAATGAGTTCGTGCGTGTCCGGTCTTTGTAGTGCATGCAATGCATGGGTTGGTGTTACTCCG
GCTCCGACTAATGCACCGACGAATGGACCAACCAACGCTCCTACAAATGCTCCAACGAACGCCCCCACCAATGCTCCTAC
GAATGCACCGACCAACACTCCGACAAATTCCCCTACTAATGCACCGACCAACGCTCCTACAAATGCCCCTACTAATGACC
CAAATGCACCTACAAATGCTCCAACGAATGCTCCAACTAACGCCCCTACAAATACTCCAACTTCGGGGCCAACAAATGCG
CCTACCAATGCACCAACTTCCGCACCCACGAATGCACCTACAAATGCTCCGACTAATGATCCTAATGCACCTACCAATGC
ACCAACAAATGCACCAACCTCGGCACCGACAAATGCACCGACGCAAAAACCTACTTCGAAGCCAACGTTGAGTAATCTAA
GTGGTTACTATCCTGATTGGCTCGTCGATAACATCTGCAAAAACGACGGAAATCCACCGACATATATGGCGGCAAATCCC
GCTGCATGGCTTCATTCTTCCCGCGAGGCATGTTGCACCATATATTTCAATTGGAACTTCAATGAGTGCATGGGCATCAC
CCTATCCGCCTTTGGAAAATATTATCCCAACTGGGATCAACAGGTTGAAGGAAACGTTTGCCTATTTGACGAAGATGTCA
TGGCTCCCGAGTATATGATGCTGAACCCTGCTTTATACATGTTCAATACAATGGATGGATGTTGCGCCAAATTTTACAGT
TGGGATTACAATACCTGTATGGGGATTGTCACGACTCCTGCCCCTCCCAGCAACAAGTGGTATGTGAATGACGTCACATC
CCGTTGTGTGAAGGACTGCCTCGAAGGCGGAGATTTGTGCGGCGGGCTCGTTCCTGAATCGAAATCTCTTTACGATACTG
TTGACGCATGTTGTGCAAGAATCACTTGGGTCCCATCCAATGTATGCACTGCCGAATCTCAAGGCTTGATCCCTGAGGGA
AGCAAGCAGTGGTATTCAAGCAATGACATGTTGTCATGCCAGCAAGATTGCATCGGCGAAGCTCCATGTGGCGGATTGGC
AACTTGGCAGCGCCTTCACGCAGATGCCACCACTTGCTGCAAGGTTTCGCTGTATTGGGTTGATGAAGCCAAATGTATTA
CTGCTTCGGGGGTACCCTGA
>mikado.scaffold_2G1056 mikado.scaffold_2G1056.1
ATGAAACACACCACCTTGTCGCTGATAAGCGTCCTCAGTCTTCCCATCATGACGTCCGCCGGCGGCTGCACTCTTCTGAC
CGAGACGATTTTCAATACCATAGCTCCGTCGGCCGCGGCGCCTTACACTTACAATGGGTTCTGCACGGCCATCAGTGCGT
GGAACGCAGCCAACCCGACCAACCAGATTTTCGAAGAGGGCACCGAGATGCAGCAGAAGCACGAAATCGCCGCTTTCCTC
GGAAATACTCTTCACGAGAGCGGTGAATTTCAGGCGGCGAGGGAATATTTGCAGTGCGGCGACAGCATCGTCGTTGGCGG
CCAAGTGCTCTGCAAGCCTTGCGCCAGCGCCAACTTCGACTGGACCAGCAAGACTTGCTCCACTTCACTCGTGACTGGCG
GGTCTTATACCGATCCTTATTGTAATTCGGCTTTGACGCCATCGACGGACCCCGATGGCTGCGCCTGCGGTCCAGTCGCC
GAAGACGGCAGCAATTCTGGCTACGTCCCTGCTAGCGAACTGTTCTTTGGGCGGGGGGCGATCCAGACTAGCTGGAACTA
CAATTACATTGACGTCAGTTTGGCTCTTACCGGAAGCGCGGATACTTTTTGCACTGATCCCGATCTGATTGCAACCAATG
AGTCGTATGCCTGGGGAGCGGCGATATATTTCTGGATGAGTCATGTCAAGAATGGCAAGACCTCTCACGACAGCGTCTTG
ACGGACGCCTCATTCGGAGGAACTGTGGACAATATCAATGGGGGACTAGAGTGTCCGGCGTCGGCGGGCTATTTCACCGA
TGCCGTCTCGTATCGCCTAAACTACTACTGCACAGCCGCTACAGCAATGTCAGTGGCTTCCCTTCTGTCTCTCGATGAGT
GCAGCGGTTTGTCAACAATAATGAGTTCGTGCGTGTCCGGTCTTTGTAGCGCATGCAATGCATGGGTTGGTGTTACTCCG
GCTCCGACGAATGCACCGACGAATGGACCCACCAACGCTCCTACAAATGCTCCAACAAATGCACCCACAAATCCAGTCCC
TACCCAGAAACCTACTACAGCTGCTCCGACAACTCCTTTGCCAACTCATAAGCCTACAACCGCTGCCCCGACAAATCCTC
CTACTTCGAAGCCTACCCTTGATCCCGCTTCTAACTTTGTGGTTGGATATTACCCCGACTGGGAGGTTGATAATATTTGC
AAGAATGACGGTGCACCTCCAGCCTACATGGCCAACAACCCAGTTGGTTGGATGTTATCTTCCCTGGAAGAGTGCTGCAC
GAAATATTTTAGCTGGAAGTTAAATGACTGCATGGGCATTACTGCCACTCCACTCGGCATGTATTATCCCAATTGGCAAC
AGCAAGTCCAAGGGAACATATGCCTTTTTGACGAAGACGTCATGGCTCCCGAGTATATGATGCTGAACCCGGCTTTATAT
ATGCATTCTACCAAGGAGAGTTGTTGCAGTAAATTTTACAATTGGGATTATAATACCTGCATAGGAATTGTTACGACTCC
TGCCCCTCCCAGCAACAAATGGTATGTTAATTTCGATACGTCGCGATGCGTCAAGGACTGCCTCGTAGGCGGAGATTTGT
GTGGAGGGCCCGTTCCCAGTTCTAGTGCTCTCTTTGACACCGTCGACGCATGTTGTGCGAGAATAACTTGGGTTTCTTCG
AATGTATGCATTGCCGAGTCTCAAGGCTTGGTTCCCGAGGGAAGCAAGAAATGGTATGTAAGTGACAATATGTTGTCATG
CCAACAAGATTGCATTGGCAATGTACCATGCGGTGGATTGGCGCAAAGTTGGCAAGTGTTACATGCCGATGCCACAACCT
GCTGCAGGCTTCAATTGAGTTGGCTTGACCAGCTCGAGTGCGTTTCCGCTTCAAATGTACGCTGA
>mikado.scaffold_2G143 mikado.scaffold_2G143.2
ATGGCGTTCATGAAGAAATTCAAGTCGACGCGGAGCTCGCGGAAAGAAAAGTACAAGAAGGAAGCACTGTCCAAATCCTT
ACCAACATTATTAGAACATGATGAAGTCAAAATAACGAAATTCGGGGGATCGTTTTCCCTGGCCACTGGAAGCTTTTCTC
CTTCGGGGCTGGTCTCATTCGTGCCAAGTTTAGGGGACCGTTCGCCTTCTCCTCATAGCCATACCGATGACAGTGTGTGC
AGCTTCACCGATGACGAGGGAAGTACATTCGATGGCTACAAATCCTCCCCCAGTACGAGCCACAGGATTCTGGAGGCTGC
ACTTTCCCCTCTCAAAGATGCCGTCGCCCCGATTAAGGACGTAGTGAAATCGCACATGCCCAGCACACTTTTTATTCGGA
CGGCTGATCTACCGTCCATGAAACAGTCAATGGAACAGTCAAGGCACTCATTTGGTGAAGTCGACGAGAACGAATGGATA
GACCATGTCCATAAACCCTCGTCAAAGCCACCTTTACCGCATATCGATCACGATGAAAATGAATGCTGGGTGGCATTGGA
TGATGGGAATGGCAATCGCGCCCCACTCGCAGAAGCGGCGATGTCGGCTTTGGTGAAGACCGGATTGGATGCTGCCATGG
ACGAGGGGATGTGGACTGCCAATGGCCCGACTAGCAAAATTTTAAAGACTGGAGCATGGGACGGAACCGCTTTCGTCTCT
TATAATGAAGCGAGGTCTGTGCCCTCTCCTCATCCGAGAGGTGCTAAGGGGGAAAGTGAGGTTCTCGTCTGGAGCGGTTC
CTTTTCCCACAAATATTACGGCTACGATCTCCCCGCAATACGCTGTGAGGCTATTGTCAACATGAGTCCCAAGGCTCTTG
TAGATCTCCTCATGGATTCGAACAGAGTCAAAGAATACAACAAAATGAGCATTGGCAGGGATGACATTGCAGTTCTTCAT
GAAGATGAAAAATGTGTCACCAAGGTTTGTGTCGGTCGATCTAAACCCCCTATGTTGGGTAAGATCCTCCAGCTGAAATC
CCTCATTCATATGGAAGAGCTACCCGGCGGTGGGCAAGAGGCTGGATATGTCATTATCTCAAGGGCCGTTGCACACTCTG
ATGATGCGGAGGCAGCCGAAGACCCAAAGGTTATTCACAGTGAAATGCTAATGGGCTTGAATGTTATCCGTGCAGTGGAA
GGACAACCGGATCGTTGTATATTGATTAACTTGAATCACTTGAGAAGTCCCATGATTCCCATGATGATGGCGAAGAGGCT
TGGACTCTCTGCTGCGGTGAATTTCATCAATGACATTCGGGCACTGTGCTGA
>mikado.scaffold_2G568 mikado.scaffold_2G568.1
ATGACCACTCTCGCTTCGTCGCGAAGACGGTCTGGATCCTCCAGGACTGCTTCGATTTCCAATTCCCGTCGCAACATCGC
CCTGTTCGGCATTCTCTGCACGCTCTCCCTCCCTTCCACGACCACCGCCCAAGACCTAGACTGCCAACCCGCCGACGCCG
CCTCCCTCTACTCGGGCTTCTCCCTCAAACGAGGCGGTGCCTGCGAAACGTACGTGAATTGCGAGAACGGCCTCATCACG
TCGACCTTGTCGTGTCCCCCCGGCTTGTTATTCAACGGCGGCGTGGGCGTCCCGGGGGTTTGCGACTGGCCGGCCAATGT
GGAGTGTCAGGATCCTGGCGTGGATCTGTCGCCGAGCGGGGAGGGCATGAAGAACGTTACCCTGGATCTGCCGGGGATGG
ACGCGTTGGGTGCTGCGGACGCTGCTGGCGCTGCGGCTACGACTACTACGGTGATGGCGACCACGGCAACAGCTGCGGCT
ACCGTCGATTTGAGTTCCAACCAAGATGGGCCGGCGGTGATCAATTTGGATATTCCGGGCGTCACGTTGCCGGAGGCGCA
AGCCGGCCTGGAAGGTGAATCGACTACCACCACCGCAGCCGCGACGACGACATCCGCTGCGACTGGCACTACGGCAGCGG
CCACTACGGCAGCGGCCACGACGGCAGCGGCAACCACCGGCGGCTCGGCCTCCAACCCCAAAAACTTCTTCTGCGGCTAC
GATTTTTCGAATGCCGAATCCCTCTGCCTGCCCTGCCCGGGGGGCACCATGTTCGAGTGCCAAGATCCCACTCACGGCTG
TTTCGAAAACGTATCCTCCTGCGCGTCGTCCGGATCAGGGGCCTCTCCCTCGGCGCCGACGCCGGCGGAGACGAACCCCG
GCTCGAATCCTTCCGTTACGCCCGACACGGTCCCCTCGGGTTCTTCTCCAGACTCGGCTCCCATGGCCTCGCCTGGGGCG
CCCTCCGTGCCGACTCCCAGTGCGCCTTCCGGCACCGTTGCGCCTTCGGCTACTCCTACTCTTCCTCCGTGGACCAATGC
CCCCTTTTCGGCTTTGCCTCTTTCGCAGCAGAATGGGGACAAGGTCGTGATTGGCTATTATGCCGGATGGCAGTGGTACG
ATCGCAACAAATTCGCCGATCCCGTCAACGTCGACTTCTCCAAATACGACCGGATCAACTACGCCTTCTTCCAACCGGAT
CTCAAAGGCAACATCTACGGCACCGACGAATGGGCCGATCCCCAGCTCCTCTGGGGGCCGTACGAATACAACTCCGCCAA
TCAAGACACGAACACCAACTACTTCTGCAGTTGGGATTTCCCCGAGAAGAAGAATTGCAATTATCATCAGACCGATAAGG
GGATTCTTCATTTGGCCAAACAGGCGGGAGCGCAAGTCATGCCGAGTATTGGAGGATGGACTTTGAGCGATAATTTCCCC
ACGATTGCGGCGAGTAAGAGTACGAGAGATTACTTTGCACAGCAGTGCGTGGAATTGTTAAAAGCGTATGATTTCGATGG
AATTGATATTGATTGGGAATACCCCGCCTACGAAGACCACAGCGGTACGCCCGAAGACACTGTCAACTTCACGCTACTCC
TCCAAGCCATCCGGGATGCTCTCGATGCGCACGGGGCCCAGACCGGGAAGTACTACCCCCTCTCTGCTGCGTTGCCATGT
GGACCCGACAAAATTGAAAACATCGAAGTGCACAACATCAAGGATATTCTCGATGAGCTGAACTTGATGAGTTATGATTT
GCATGGGGCTTGGGACGAGTTGACTGGAATGAACGCCCCACTTTATGATCAAGGATGGACTGACCTCACCAAGCGATGGA
GCATCCACGGATGTGTCGAGAACTACCGAGAAAGAGGCGTGCCACTCTCCAAGATGAACCTTGGTCTTCCATGGTACGGA
AGGTCGTTCCGAAAGGCAACTGGAACGAAACAGCTTCATGGCGGTCCCGACGATATCAACTTCCATCTCGACGAGGGAAG
TCCTCAATATTTCAATATTGTGAATGAGCTTCACAGAATGGATACCTATAGGCACGAGAAGACTGCCACGCAGTACGCCG
TGTTCTTAGATAGCGACGGTGGTTTCACAAGTTACGATGATCCCAGAGCGATTTGCGACAAAGTGGAATATGCGCTAGAG
AGAGGAATGCATGGATTCCTTGTTTGGGAAATTTCCGGAGACATGCTCGACAACGGGGAAACACCCCTAATCGATGCCAC
CAACGACAAGCTCCAAAATCCAGCTCTCGATTGCTCCACCCTGCGAGATCCACTTTGGGCTCTCAGCCGCCCGGATTATC
TCATTGCACCACCGGAACCTGACTTCGTTGATCGTTCCGGTGCGCCACCGCCGAGTCCTTCGGAACCATCTCCTTCGGAA
CCGTCCTTCAGATCTCCTGCCAACCCAGCGCCTACTCCATCGTCGCCAAGTTCAGAGGAGACTATGCCGGAACCTTCGAA
TGACTGTCCTGCCGACTTTACCGGATATTGGGCCACTGCCGATTGTACTCAGTATATGTACTGTAATGCAGGAATGGTTG
AGGGAACTCCCCTGCCATGTGTACCCGGAACTTTGTTCGACATTACGATAGGAGTTTGTACCTGGAGTGCAAACGTCGTT
GGGTGCTCTGAGTAA
>mikado.scaffold_2G719 mikado.scaffold_2G719.1
ATGAAATCCTCCCTATCCCTCCTGGTCGCATCCACTTTATCGACGTTGCCAACAGCGGTCCGAGCACATGGCTACATGAA
AAGTCCAAGGTCAAGGAATTATGTGGCCTACCAAGATAAGCATTATGATTGGGAGCTTTCGGAAGAGCTTCCCATGCCCG
AGGACTGCCCGCACTGCCTAAACTTCGGAGGCACACTCGCGCAATGTGGCCTCAACCGAGGCATCGACCCCATAACTTCC
CTCCCCTGGGAACGCAATTACGACTTCCCCAAAAATGCCCTCGACGGGCCCATGGCCCCCTCAATCCAAGCCACGTACAC
CGAAGGGCAAGAAATAGAGCTGGAAATTTTAGTGACCACCCATCACAAGGGGCATTTCGAATTCAAGGCCTGCCCCATAG
TTCCACTCTTCGAAGACGACTCGGACAGTTTGGAGGACCTCCCTCTCCCGTTGGACGCTCCCACTGCCAGTTGCTTCGAC
GACTACAAACTCGCATTCATAGAAGATGTCATGTACGGAGCACCGCCGGACGAAAATTACCCGGAACGAGCGTACATCGC
TCCGGCGGCGATCGCAATACATTCCAACGGTCTTCCGGAAGAACAGCCCGTGAGGGGCGCGACCTACAAAATGCGAGTGG
CTCTGCCCGAGGGATTGACGGGGGAAGTGGTGTTATTGCAGTGGTATTGGCTCACTGCCAATAGCTGCAAACACGAGGGG
TATGAGTCGTATCCCTTCCCGGAGAGTTGGGGGAGCGACGTGGCGTTGTATCCGAATCTGCCGGATTGCGAGAGCGTTCC
TCCGGATGGGAATGGGGTGCCGGAGCAGTTTTGGAATTGTGCCGAGATTAAAATTGAAAAGGGGCGCAAGTCGGGAAACC
AATCGTCAAAACCAAAGCCCAAGCCTGAGCCAGAGCCCGAGCCGGAGCCGGAACCGGAAACGGAGCTTGAAATGGATATC
GAAGCGTTTACGGTTGAACCCGAAATCATTTCCGAGCAAGCCACCGAGCGCAAGCTATGCTCGGATGCAAATTTCAATTA
CTACGAAGCCACCCTCGACTGCTCGGGATACGTGTATTGTACTGCCGGCGTTCCCGGCGAAGAATACCCCTGTGGAAATG
GAATGTTGTATGATCAAGAAAAGCAGAGTTGCAATTGGGCGGAAGAAGTTAGTTGTGGAATGCAGCCCCAATTGGACGGA
GGCTCGGAAGGTGTAGTGGCGTTGGAAACCGGTCCGGTTTACAATCCTCTGTTGGAGTGGAGCGGAGAAACGATCCGGGA
CCATGACAAGACTATCATCGGATACTACGCGTCTTGGCAATGGTATGATCGAGATGGGTTGGCAGCGCCGATCAATATGG
ATTTTAATAAAATCACAAGGGCCAATTTCGCCTTCTTCCAAATCACGACCGATGGAGACATCTACGGAACTGATTCTTGG
GCTGATCCCATTACGCTTTTTGGACCGTATGACTGGATGTCAGAAGGTCCAGATGTTCCCAAATATTGCTCTTGGGATGC
ACCGGCCGAACCACCCGTCTGTTCCGCCCATAATTACCAAGAAGGTCTAATTTACCTCGCGCACCAAGCGGGGGCCGAAG
TCTATCCGAGTCTTGGAGGTTGGAGTTTGAGTGATCCCTTCCCTGCCATGGCAGCGAACCCCACGGCGAGGGAGAACTTT
GCACGCCAGTGTGTTGAGTTGATCAAAAGTTACAATTTTGACGGAATTGACATCGATTGGGAGTATCCCGGCTACGCCCC
CCATAGTGGAACCCCTGATGACACAGTCAACTTCAACCTTCTTTTGGATGAGGTTCGAAAACATTTGGATGAGCTGGAGA
AAGAAACTGGGAGGTATTATGGTATCACCGCTGCTCTTCCCTGCGGCCCATCGATTATTGAATATCAAGATATCGCACAT
GTTTCTTCGGTGCTAACAGAATTGAACCTGATGACATACGACTTCCATGGATCTTGGAACGAAAAAACTGGTGTGAATGC
TCCACTGTATGATCAAATTGACAGTCCAGAATTTTCAGTACACGGATGTGTTGAAAATTGGAAGGAAGGTGGAGCGTCAC
CAGAAAAAATTAACATCGGGCTGCCATTCTATGGCCGATCATTTGCAGAGGCCGACAAACTTTATGGTGACCACAGCGGG
CCAGACATGTCCACATTTTTTGAAGATGAGGGCTCACCTCAATACTACAACATCGTGAAAAATTTAGGGGAAATGACTAG
TGTCCGTGACGACCAAACATTCACACAATACGCTTACGGCAAAACAGGGCTTGTTTCTTATGACGATGAAAGAGCGATTT
GCGACAAGACCCAGTATGCCATCGAAAACGAGCTACACGGCTACATTATTTGGGAGCTTAGCGGAGACTTGATGCCCGAT
TTATCGACGCCCCTCCTTGATGCCACCAATGCAAAACTCCTGGACCCTTCGTTGGATTGCGCGGATGGTCTTTTCAGTGT
ATTAGGTATTAGTAGTGGAAGCGAGCCACAGGAGGAACCGATGTATTACCCCGATTACTCATCGCAAAGCTGTCTTGCAG
ACGGGAATCATCCTTCTCATCTACAAGCCAAGGATCGATTTCACACAGCCGATGAATGCTGTGATCAACACTTTAGTTGG
GCGAAGGAAGAATGCTTATCTGCGTCTACGCCTGCAAATGAGGTAGCGACAACAACAACAACGACAACTTCAACAACGTC
ATCTACAACATCATCCACAACATCGTCTACTGCATCTTCATCTGCAGCATCATCCGCAACGACATCATCAACCACATCAT
CGACAACGTCGTCTACAACATCGTCTACAACGACTTCATCGACGTCAACTACATCAACGACATCATCAACATCAAAAACG
ACAAAACCATCTACAACAACATCGACTACATCTTCTGCACTAAACACCATCACCATTACTTCGTCGGTGCCTACAAACAA
CAACAACGAAATCGTTGCAAATGACCTTCAAGTCAATTTAGATGACATGTTCTACCCTGTATTCCAGAGCAATGGAGGCG
CCACTCACTGCGTTCAAGGCGGACCACTTCCTGATTGGGCCGCACCGACCATGATGAAGGAGACATTAGTCGAATGTTGC
GAGGAATATGCATTTGATTGGCATATTGGCGACTGCTTAGGCTTCATTTCTTTTTCAAATGGAAATTCTGAATCACAGAC
GTCTGTGAAATATGCCCCAGATTTTCACATGTTGCAATGCGTGAAGGTGTCTGGCGATGAACTTGAAAGTTGGATGACTG
AAGAATATCTTAGAGAAACCCTGGACCAGTGTTGTGACGCCTTTTTCAGCAAGGCGGTGACTTTTTCCTCTTGTTCCATG
TCTGCTTGA
>mikado.scaffold_30G74 mikado.scaffold_30G74.1
ATGAATTTTATTGGAAAATTGTTCCATTTCATTCTCTACTCCTTCAAAGCAGCATTCACACGAGGGGATAATATACCCGT
GCCGGTTAAAATTCCAACGACTTTAGCTCTGACTATTATTGCAACATTTCAAGCAATAACGCCAGCAGAATCGCACGGTT
TTATATCATCACCCCGCTCACGCAATTTTGTCGCCTACCAAGATCGGAAATATTACCCTTTGACTGAAGACGATCCCCTA
CCCGAGGACTGTCCGAACTGTTTGAATCATGGCGGGACTTTGGCAAGATGTGGGGTCATGTCGAGTGGATTAGGGGGTGC
TTTGGAAAGAAATTATGATTTGCCAAAGAATGCTTTAGGAGGACCAATGAAGTCTAACCCCCAAGGCACTTATACAGAAT
CATCCACCATAACAATCGAAATCACGCTCACAGCCCATCACAAAGGGCATTTCACCTTCAAAGCATGCCCAATCTCTTCT
ACCACCGAAGTTCCCAGCCAAGAATGTTTTGATTCTCACCCATTAACTTTTCTCAGTGATGAATTTTACGGCGCCGTGCC
TGATCCCAATTTTCCAGAACGAGTGTATGTTGCTCCGGAAACAATTGCAACGAAAGTAAAAAGTAGCGAGGAAGGCTTTC
AAGACGGAATGCTTTTCAGATTCAACCTGCAATTACCGGAGGGCTTGGTGGGAGATTTGGTCTTGATTCAATGGTATTAC
GTCGCGAGTAATAGTGGATGTATTCACGAGGGTTACGATGGCTATGAGTGGCCAGAAAATTGGATTGAGAGTTCTGTTGC
TGGCGATGATGGGCCCTCGATTTGGGATGAGAAAATGGCCTTTGGATTGGGAAATAAGCCTTGTGCGGAAATCTTATCTC
CTGATGGCGACGGGATACCTGAACAATTTTGGAATTGCGCCGAAGTCACCATCGTGCCGAAAACTGAATCAGAAAGTCTT
GGAATGTTGCACTTGACGGCAGAAGCAGCGCCGAAAAAAACCATCATAGGGTATTATGCCTCTTGGCAATGGTACGATAG
GGAGAAGCTGGCATCTCCCGAAAACATTGATTTTTCCAAGTATACGAGAGTCAATTTTGCCTTCTTCCAAACAGATGTGG
AAGGAAATCTTTTTGGCACTGACTCGTGGGCAGATCCAAACCTCCTTTTTGGTCCATACAACTGGAATCCAGCCGAAGGA
GATCGCGAATATTGTTCGTGGGACACTCCCACAAACAAAGTATGCAAAACCCACTTTTTCGAACAAGGTTTGATTCATCT
AGCTCATGAAGCTGGGGCCGAGATTTACCCATCAATTGGTGGATGGAGTTTGAGCGATCCATTTCCGGCCATGGCGGCAA
ATGCAGTGTCACGGTTGAACTTTGCAAACAAATGCATCGAGCTCGTCGAAGAAATGGGGTTCGATGGAATAGATATAGAT
TGGGAGTATCCTGGATATGCCGAGCATTCCGGCACGCCAGAAGATACTTTGAGCTATAACTTACTATTGGAACTTTTGAG
GCGAAAATTAGATGATCTTGGTGCTAGGAAAGGTAAATTCTACGGCCTGACTGCTGCGTTGCCATGTGGTTCCAACATCA
AGAACATCGACATTCAGACTGCTTCAAAGTATTTGACAGAATTAAACCTGATGACTTATGATTTCTTTGGGGCCTGGTCT
CCAGTGACAGGTGCGAATTCTCCACTTTATGATCAAGATTGGGGTAGCGAAGACGTGAAATATTACAGCGTCGACGGGTG
CGTGAACAATTGGATAACTGGCGGCGGAACTCCCTCCGCAATCAATATAGGCCTTCCATTTTATGGTCGATCGTTTCTCA
AAGCAAAGGGTCTGAATGAGCCCCACGAAGGGAACGATAAAAACACTTGGTTTTGGGACGACGGGTCTCCTCAATACTTT
AACATCTTGGAAAAGCTCCCAGAGTTAATAAGCGTTCGCCACGAACCTACGAAGACTCAATACGCGTACAAGGATACATC
AATGGGAGGTTTAGTTAGCTATGATGACGAGCAATCAATCTGCGACAAAACAGAATATTGCCTTAATCACAACCTCAATG
GATTCATTGTTTGGGAGATATCAGGAGATTTGATGGCAGATCTGAGCACGCCGCTAATTGACGCTGTTCATTCAAAGCTT
AATGATCCTTCGTTGGACTGTCAATCTCTGGCGTATGATCCCAATGCAACAAAACTGTCACCGATTAACGACTCGAATCT
TGACAGTCAGGGAACCCCAATTCCTGCACCAACAACTCCAGAACCCACCACCCCTTTGATTTGTCCACCACAACACACTG
GGCCTCTCCCTCATAACCTCTGCAAAGAGTATTACTACTGTGTGAATGGGCTTCCTTATTATCCCACCATCCCCTGCCCA
GAAAGTACGATATACGACGAGAAGTCGATGCTTTGTCTACCAGCAGCTGGAGTGACGTGTTCGCAAAGTCCGAGTCCCAC
GCACCCTCCAACTCAACAGCCATCTAATGTCGCTGTCGAGCCAACAGCACATCAACCAAGCCTTTATTCACCACCTACTG
AAACCTCATCACAATTGATCTGTCCAGAAGATTTCACTGGCCCTCGGTCTTTCAACGAATGCAAAGAATTTTACTTCTGC
ATGCAAGGGACCTCTCACTACCCCACCATCCGTTGTCGGCCAGGAACTTTGTTTGATGAAGTCCAATTGACTTGTTTGGA
TGCATCCGATGCAAGCTGTGCTCTATTGGACGAGAGCCTTTCTTCTGTGAGTGAAAACCTCCCCAGTTCATCTCCTTTTG
GTGCGGCAAATGAATTTGTGGATAGCTTTGGAAGCAGTCACAATGAAACCACCGAAAACGATGGAAGTGGTTATGATTCC
AATGGCATTGATATGTTGAATAATGAATCGATCGATGAGGTGGTTATTGAAGCGACTAATACAAAAAATGACAACGATGG
AAAAGGTTCAAACGTTACAGCAGAGGGAAGCAATTTGGTTGGGAGTAATCTCAATATTGATGATTTGAATGCAGACGAGA
CGGATGTCGAAAATTCTGGTGGGAGCAATTCAGCGAACGATGGTGGAAACGGTGACACGTTGGAAACTTCATCGATTCAG
AATCACGAGACTCCAGCATTAGGTGAAACTGCGGGCATTGAAAATTCGCATATCACTGTTGTGATGAAACTTGGCTCCTA
TCCGCAAGATATAGGATGGTCACTACTTTCGTTTGATGGGTCAATCAACATAGCGAAGCCTCCCGGGACTTACAATTCAA
TGAAAACTAACGCTACAGTGTACGAGACGGTTTCAATTCCGCCTCAACTATTTTGGAATACTCTACTCTTAACTCTAACG
ATTTCAAGCATACGCGGACGCGGACTCAGTTCAGGATATTATAAGGTATTCTCCGGCGTGTCTGATGAGGGGATATTGCT
TGCAGATGGAACGGAGTTCGAACACTACAAAGCCATAAATCTATTCATTTCTGTAGAAGGCGTGATTCAAGCAGTGGATG
ACGATCCTGATAATATTGACACCGATTTGGAGAACGAGAACTCAACACCGCCGGACAGAGAGAAAGATGAACAAAACCAA
CATACATTTTCGACAGACACTCAAACTGCTGATGAACCTATGATCAACAATTCAATGGCATTGGACGCCGAGAACAAAGA
GCAGAGCCCAATATTATCATCGTCAATGTCTCAAAACAATATCGCAGATCAGGTATCATCAAATGATACAATCACAACAG
CAACCGAGACGAACGCGCCTGCGACAACAACGAGTCAAAACAATCAGAACACCGGTCTAACTCAAGATACTATCGACAAT
GCACATGGCCCGCCACCGTCATCACCAGCATATCAAGTCAATAACAACACTTTTCAAGAATCAATTACAAACTCGAATGA
ACAAAGCGCTTTCGGTCCATCACTGTATGTCATGGACACATCTGAACAACTTGAATTTGACGAAACAGAGGAGAACAACA
AAGGGCCATCAATAGTATTGATAATTTTGATTTCTTTCCTCATCGCAGCATTCACTACTGGCATGGCTTTCTTCTATAGA
GCATACACAAAAAAGATGCCCATTCTCGACCAAGGTGTTCTTCGGAATCATGCCTACGACTCTGACGAGAAGAATAAGAG
CTTTGGCGATCACACCGATTCCTGGAATGGTGTATTGGAAGCCGATATGGCAGCAGGTGCTGACAATCATTCTTATGATG
CAGAAAACCCATCTCGTGTTTACACCCAAGTTGACGAGAATTACGGTAGAAACAATTGTGGTTCTCCTGCCGAGCAGATA
TATCATCCCAGTCAACCCCATGTTGCTGATTCGGGTTACCACTTTAATAGAGACAACGTAACTGCCCAACAAAATTACGA
TCATTTCACAGAAGGCAGACGTTCTCGCTCCGAATCCCCGAGGCCAAATGGAGGATCCCGTTCCCGATCCGGGCTTTCCC
CTTCGAAGTCACCAGCCCCTAACGTACATTCCCGTTCAAACTCTCCTGTCAATCGAGAAACCAATGGATCCGAGTCCTGC
GCCTCGAACGGCAAAAGGTTGACTGCTTCACCTTCAAAATATTGCGATTGTGGGTACCCCAGCAAATTAGCATCCGCTAC
CATCGCTGAACGCAACAGATCCGTCCGATTTTCTCAATCGCGGATAAGTGCAACTCCCTATCACCAGCAACTTGAAATTT
TACCACCAATTCCTCCAAATGACGCCGAATCTACCACTGGAGTGTTGTCTCTTTTCGAAACACTTAGTGAAAAAGAAAGA
GAAAATGGTTTGATACGTTACAGTAACAGAGGTCTCGTTTATGGTGGGCGAATGTCTGCTGATGTAAGCATTTATGAGGA
ATCCATTGCTGACAGCGCCACTTTTACATAG
>mikado.scaffold_35G110 mikado.scaffold_35G110.1
ATGTCGTCATCGTCACCACCAACCAAGCCAAGCATCACGTCATCATCTTCAATAATTGTCGACAATCAAAAAAATCGCCA
TCGCCAGTTTAGGAATGGAACAATGAGTCTGAAAGTGGCTGCTCTCCCATTGATCGTGTTGGCGGCTGCCACGGGCAGCG
CAAACTCCTCGGCGCTGAAAAATCTCGATCGTGTAAAAGGCCACATTTTTCACGACCACGAAGACGGCCCAATTGCAACT
GCTGCCGCCGAAACAATCACCACCCAGCCGCTATCTCGGCATCGATCTCAATCTGAATCTCAGCTGTTAGAGTCGAGCGA
AGAGCGTTCGTCATCCCTTCGAGGGGTGATGAATGCTACGTCGCGATCGGACGCCGGGAGTGTCGTAGAAAACGACGTGA
ATTCATTGTCAATGGATAAATCGAGAATTCATAAATTGAAGCTTCTCATGAGAACCACGCCCGACGAGTTTCTGTCGTTA
ATTGATGTTGGAAACAAAAATTCTTCGGCAGTTCCCAATTTCAAAAAGAGAGAACTGCACGAAGTGGAAGTAGTAACGGA
AATGGATTCAGAGTTGGACGCCAGACACAGCAATACGAGTTCATCGTTACGCGATACTTTTTTCTCGGAGGCAAAGGAGG
AAGCGGGCTCAATGGGTGCAATTGATTCTTGGTCCGAGTGGAATCGAGCGTGGAATTCGTTATCCATTGTGGATTTGGAA
TTTATGGCCTATGATTCTTCTTATTTGAACCAAGAGGCTCATCGTGCTTGGGGGGGAAGTCTGTTGGGCAGGAGAAGGAC
TAGCACTGACACTGACACTGGGTCCGTGGGTGGCACCTTTGATATTGGCAGCGGGAGTCTGACTCAACAAAATAAAGTCG
ATGCCAATGTGTCGGTTCCTCACGCAATGTTAAGAAGTGCGAGTGTCGACATGCCGGCGTCCTTTCTTCGAGGGAATCTA
CCAGTGAGAACTCGACAGGACCTGGAGCAGCGAAACGAGCAGCAAAAAATGAATAGAAACGTGCAGCAAAATCAGCAACA
TTTTCTGCAGAGTGGCGTGGAAAATCAACGCCACCACCGACGGAACCAAAGTCCCCGAAAAACCTCCACTTGGACGACTC
ACGGACCAGCCAACAAACCCCTGCCAGGAGACCCCGACTTTGTCCCTCTTCCGGAAGTGATTCCCGGGCATGAAAATGAT
CAAGGCATCGACAACCATGATGAAACTGACAGTGCGGTGGCAACTTCCGCAATCGACAACATTTTGCACGGTAATGTGCA
CGAAGAAAATGGCGAGGCAATCAAGGAAGACCACGGGGAAGTAGCCGAAGACGGCTCGGTCATTTCCTCCATGACATTCT
TTGATATTCAATCCGCTTCCACTGCCGAAGGCGATGGCAACAACAATTCTACCGGCGAAAACGACGGAACCAGCGCCGCA
GATGATACCGAACGAGAAGATCTCCTCGCCAGACTCCAATCCGCAGTCGAAACCACCCAACTTCTCGAACAAAAACACCC
GCGTTACAATCCCAAACCCAACGCCATTCATGCGGCAGACGACAAATCCAACATGTACTCGTGGATCCCCAAGTCCCCAG
ATACCATCAACGACAAGACCGACACCAACTCTATGACACCCCTATCCAACAACTACTCCCGACGCCAACGCCTCCTCACC
GCCTCCTACGCCGCCTGGCAATGGTACGATCGCAACTCCCTCGCCACGCCCACCAACCTCGAACTCGATAAAGTATCGCG
CATCAATTACGCCTTCTTCCAAACCGACGCCAACGGTTATATCTTCGGAACGGATAGTTGGGCGGATCCGAATGTGTTGT
TTGGTCCGTATGATTTTAGTACGTCGAGCGATCGTTTGCCAGAGGAATGTAAAGGAGGAAAAGGGAGGGATGACGGTTCT
CCTTCGCTTGGGGACGATAGGCCTGCTGGTTCTGCCGGTTCAGATCTCAGTTTCGGCGGAGTTGGCAACAGTAGTGATAT
TGATTCCGGTACGGAAAACGTCACAGACGACCAAGCGGAAGGCAACAGCACCGACGCCAGCAGCCGTAAATTACAAAACG
GAGACAAACCCTGTGACAGGTTCGAGCAATGTCACCGTAACTTCCCCAACTCTAAATCATGCAACATACACAAACACAAG
GAAGGGTTGATTTACCTCTCACATACGGCCGGAGCGCAAATTTATCCTTCGATAGGAGGGTGGACATTGTCGGGTTCGTT
TCCGGCGGTGGCAGCGGATCCGAAGAAGAGGGCTCAATTTGCCAAGGAGTGTGTTGGGCTCATTGCTGATTATGGCTTCG
ATGGTATCGATATTGATTGGGAGTATCCTGGATATGAGCCTCATGGCGGATCGCCAAGAGATAGAGAGAACTTCAATAAA
CTGTTGTTGGAAGTGAGAGAGGCGCTCAATGAATACCAACTTGAAACCGGCGATGAGCCCATCGGTGGAGGAGCATTCGG
CCTTAGTGCCGCCCTACCATGCGGTCCTGCAAACATTGAATTTTTAGATGTATCCTTTCTAAGCCAAGTGTTGAGCGGGT
TGAATCTAATGTCATTTGACTTCCACAATGAAATGGACCCTGTCACAGGCGTTAATTCCCCACTCTATTACCAAGGGTGG
GGGGAGGAAGATCTTAGTGTTGATGGCTGCGTCAAAAATTACTACGAAGCGGGTGCTGCGCTGGTGACAGCGAAGATTAG
TGTCGGTATCCCATTTTACGGCCGCACCTTTTCTTATGCAAGCAACTTGAATTCACCCCACAGCAAAAATCAAGGAAAAG
GAGCTGGACAAGCGGATATTGTGAATTGGCCCCAGGATCTTGGAACTCCCGTGTTTTATAATCTTTTGGAAAAATTTACT
AAGGGAGTCATGATCACTAAGCGCCATGAAACTTCGAAGACTCAGTATGCATACTTCAAAGATGGAAGTGGATTGGTATC
ATACGACGACCCTCAAGCAGTTTGCGACAAAGTCGCATATGTGAACCAGAATTTTCTCGGAGGAGTGTTCGTTTGGGAAC
TCTCTGGTGACTTGACTGCGGAGCTCGAAACACCTTTAATCGACGCAATCAATCGCAAAATGGACGAATTGAACTTTGAT
TGTGAATTAATTGCGTCCCCGGAGGATGGGTCGTTAGTCCCATTGCCCCCTCCAGCCCCCAAGGGGCCAGCGCAGGTCGT
CCGTAGGGAGGACGAAAGTATTGCTCAAGCCGTCAAAGATCATTTGAATAGGGTAGAGGCAGGAGAATTATCATTTCAAG
ACACTGGCTACGGTTCCTTTTCTAGGTCTGTTTTCGTCTTTCGCACATACGACGGATCCCTCTTTCCATCGTATGTTTAC
AGGTTCGAACATTTTCTCGAAGCTTTGATCATTATGTCGACAAATGGTGTCGACGGGGATTTGTTTTATCTAGGCAATGG
CCAAGATGCGACGGAATTCGTTCGAACAACACCGAAGCCAACTGAATCTCCAACACCGTCCCCTTCGATTGGCCAAAATA
CCATCAATTCCACCGACAGTGATGTTGCGGAGGACAATTCGACTGTCAGCGACGAATCCAAAGTCAACAGTACTCTTTCA
GACACTGAGGCGGCGGGTAGTCGTCGGATGCAAAATAAACCGGGCAAAGGTGCTCAAGAAGCTGTCGACTACACCAATAG
CACAGAGGTCATGAAAACATCTATCGTGTATGGCCTCGTCAACATCGCTGCATACCTGAGTCAAGCGATGGCAGACAGCA
TTATTCATGATTCATGCGACGAACTCAACATTCAACATTTACCTGCAGATAACGAAGATAATCGCGGCTTAGACGATGGG
AACGATGAATACAGATTCCCAATCTCTAATGCATGCGGTAGTAATGGTCGCAACTACCAAGACGAACAGTGCCTCCTTGC
AAAAGACTCGAATTACGACTGTATGGCCCAGCTGAACGCCGATGACATCAAATCCATGGAAGTCCATGGAACTAGCCGGG
GCCAATGGGGAGGTGCCCCAGGTCCTTTTTATTGCGGTCCTAAAAGTATTTACGGAAAGACAGGCTTTTGGGACTCGAGA
GAAGGGAGAGAAGTCGATGATGTTCCCACCCCAAATGATTTTGGACGAACTGATGTCGAGGGGTGTTGTTGGTGGGGACG
TGGAAGCTTGCAGATCAAAGGCACATGCCTTTATGGGAAGCTGAACTATCATCTTGGAGAGAACAAAGCAATGCGTGATG
GAAGAGAGACTGCTATGTTCCCTGACATCAACTTTTGCACCAACCCGGGAGAAATATGCAGTGGGTCAAAAGAGTCTATT
CAGCTCCGATGGATTACTGGTATGTACCATTGGATGGAAAACGTTCAAACGTATAACGAGACTGGGTTTAACTACAAAGC
AAAACTGATTGAATATGTTAACAATAATCTCATTGACGAGGATTTCATCAAGATGGTGTCAAGGGTGCACCTACTTGGAT
GCCACGGCGAAAAATGCAACGAAAGAAGAACAATTAATGACATGGACGACCGAGTGCGAAATTTTGAGAAGGTTTTGACT
TCATTTGGGCTACAGTTTGGTGCCTATTCTACCGCAGAACCCCCATTCAATGGCTTCCCCGGCCAGATACCACCAACAAA
CCCTCCTACAATTAAAGTTGAGTTTGATAGGACAACTACCGCACCCACAAGCAGTCCAACAACCTCGATCGAGACTGTCA
CGACACAGGTGAACGTGTTCCTTACAGGCGTCACACCAGATGTTAATATGACTGTATCCGAGGTGTTAATATTTGAACAG
CTTATGTTGGATTTGCTTCGACCTCGTCTTGATACCGTCGGCATAATTGTAGACGAAGTGATTGTTGATTCTCAATACCC
TGGAGTGGATTACACGTTCGATGCTCAGTTCGATAGCCAGAGTGCAGGTGGAGGCGAGGAGCAATCGGTGCTACAAACGG
TACTAAACGTCACATTGACGTTCTATCCGCCACCACCAGACGGTTGGAGAGACTGGTCAATATACTTAAAGTCGTGGATA
GAGAGTTTTGGCGTGACAATCGTGGAAATATTCAAGTCTCCCAAACATCCTCAGCACCCCGACACTGACTCGAAGTTCTG
GGATAGGTTGATTGACGTATCTGCAACAAATGTACCTCCTCCTCGTAACATTACAACCGAAATTCCTACTCCCCCTCCAA
CCTATATCATTTATCCGGAGCCTGATGCAAGTGACAGGTACATAGTGATTGGAGCTGCATCTGCAGCAGTGATAGCCCTG
TTGTTCTTTGTTGGCTTCTTCACGTGGAAGATGTACCAGAGAAAGCAACGGCAAGCTGCATTATTACGAAAGCTAAAAGA
GCATGAAGAAAAGGACAACGATCAGTATTTCCCTAGTGCCCCAATGATGAGTTTGTTCGATGCACCACCGAAGCGACCAG
GGGCGGAATCTGAGTCAAGCTCAGAATCCTCGTCGTCACCCTCTTCATCATCCTCTTCTAGTAGCCAGGGGGAAAGCAGA
AGCCAAAGCGACTCCGAGGTTTCAAATGAAGAAGAAATTGAGTCAGTATACACAAATAATGAATTTTCTCGTGCAAGCTT
ATCAAGTATGTCTAGAAGTTACAGTACCAGTGTGTACTCTGCAGTTACTGATGACGAAGGAAGGGAACAGTTGGATGCAA
TCGGCGAAGACGAGTCAAGTGACGAAGCTTCGGATGGATACAATGAGGAATCAGGGGAGAGCGAAGCTGATTCAGAGGAA
ACGGATGAAGAACCATATGGAGTTGATTTGCAGGAGCAAGCTCCGCAAGACATTCCCAGCCCTATGCCGATCAAAAGTAC
TTACGGCTCTGATGTCTTAGAAGACGTCATTGAGCGCATCAAAGGGAACGACCAATATCTGACTGAAGTATTATTGGATA
GTCAAAATATTGGACGCCGCCATGACGCTGGCGAAGCACTTTTCAATGCCCTCGCAAGAAATGATCACGTAACTCACCTT
TCTTTAAGGAATAATGAACTCGACGATGAAGCTATCTCGTCGCTCTCACTTGCTTTGGTAGAGAATAAGAGCATTACACA
CGTTTATCTTGGAGACAACCTCATAACAGACGAGGGTGTTGAATATTTGATTGGGACTCTAGGAACTAATAATTCGATTA
TTCATCTGGAGCTCGAGGGTATCCTGACAACCAACCCTCAATTGTTGAACGAGATTCAGTCTATCTTAAAATCAAGGCTT
AGCGGGGATTCATTGTATGATCTCATCGATCGAGTGGCAGCAAACGACCCTGCACTTGAAGAACTTATTTTGAGCGGTAT
GAAGATTGGAACAAGGGAGGATGCTACCACAATGTTTGACTCTCTTGCCATGAATACCATCATCCGTTATTTGGATTTAT
CCAACAATGAAATTGATGACGAGTGTATCTCTTCCATTTCTCTTGCACTTTGCGACAACGTAACTATTACTCACATCAAC
CTAAGGAACAACAAAATTACATCCGAAGGTGCCGAATACCTAATCGGAACCCTTGACACGAACAAAACGATCAAAGAGAT
TTCACTGGAAGGGAATATTCAAATTGATTTGAGTATTTTGCAAGAAATCAATGACATCCTTGCCGCGAGAAAGCAAATGA
AGTCTGGTGCTCGATCTAGCGTGATTTTAGACAACTTAGTACGTAGCGTGACCAGAAACGACCCCGATCTAGTTGAATTG
AAGCTAGATGGAGTCCAGATCTTAGACACGCCTGAAATAGATGAGCTCATTGATGCGCTGTCGACGAATTGTGTTGTGAG
GTCGATCTCATTCAATGGCACAGGAATGGATGATACGACGGTGGCCGCATTATCATTATCGCTTGCAGAAAACAAAACAA
TTACTCATGTAAGCCTGAAGGATAACCGAATAACTTCAGAGGGGTGTGAATATCTGTTGGGCACACTAGATTCTAACTTG
ACGATCATCTATCTTGACTTGCGAGGCAACCGAGTTGATCCATACCTCATAAATGAGATTGAAAGCACTATATCAGCTCG
ATTGCCACATTCATCACAGAGACCTGCTGGCGTCGGAAATTCTAGATCCTCGAGAATTTCATTAATGGAAGACCAACCAC
TCTCTGAAATATTGCAGCGCCTCACTCAAAATGATCCTTCTTTGGCAGAGTTGTGGCTCGATAATAGGGATCTATCAAAT
CTCCCAGAAACTGAGCCCATTTTTGATGCCCTCGCAAATAACTCTTATGTCACAAAGTTATCACTAATTGGCTGCGGCAT
TGACGATGGTCTCGTTGCCTCTCTTTCCCTTGCCCTCGTAGAAAACACGTCGATAGTGGAAATTTGGCTGAGCGATAATC
TCATAACATCTGGGGGTTGTGAGTACTTGCTCGGTACATTGGACACAAATAAAACTATTGAGTTTCTCGACTTAGATGGT
AACGAAATTGAGCCCGAGCTCGTGGATGAAATTCAAGTCGCTATTTCAAAGAATTCTGGTTTGACGCGGTCACATCATAG
CAGAGAGCGTAGCTTCGAGTTGAGTTGA
>mikado.scaffold_38G186 mikado.scaffold_38G186.2
ATGACGAGACGTTCCATTATATGGCTTGCCTCCGTCGTCAGTGCCTCTCTGACACACGCGTCGTCGTCGTCGTCGTCGTC
GTCGAATACGACCTCGTCGTCCTCCCCTCGGTCCCGCTCGCTCCGCCGCGGCGGCATCGACGGCCGCGCCTCCGCCCGCT
CGCTCCGCCGCGGCTCCCCCTCCCGCGATCGCCGCGCCCTAACCGCGTGGACCCCCCCCTCCTACGCCTGCTCCCCCTCC
CGCGGCTGCGCTCCCTCCACGCACCAATGCCTGTCCAACCCCAACCACCCCCAAAAATCCACCGACGACGCCTGCCGGGC
CTGCCAGCAAGACCAGCAGTACTGGCCGTGCGACGTGGACGGGCTCTGCTACTGCCGCGACCTGTCCCGCCCCGCCATCC
CGCCGGCGCCGTCCACGGGCCGGCCCAAGAGCCAGATCGACCCGTGCTCCCTCCTGACGGAGGAGCGATTCGAGCGCCTG
GCGCCGGAGCACGCCTTTCCCTACTCGTACGAGGGATTCTGCCGGGCCGTGGAGGAGTACAACGCCAACCACGTCGAGGA
GGGGGTGTTCAACGCGGGGGGGGAGCTGGAGCAGCGCCACGAGCTGGCGGCCTTTTTGGGCAACGCGCTGCACGAGAGCG
ACGAGTTCCAGGCCGGGAGGGAGTACTTGATGTGCGCGGACAAGGTGGAACTGGGGGGCGAGACGTACTGCAAGCCCTGC
GACGCCGCGGCGTTCGATTGGGACAACATGACCTGTCCGGCCAGCCTGGCGTCGGACGGACGGCCCTTCAACGGGTACTG
CCAGAGCAACCTCCTCCCGCCGGACGGGTGCACCTGCGACGACGTGTACGAGCGGAGCGGCGGCGACGGCGGCGAGAACC
ACCCCCTGGCGGGCTACGTGGCGGCCAACCAGGTCTACTTCGGCCGGGGCTCCATCCAGCTCTCGTGGAACTACAACTAC
ATCCGGGCCAGCGTGGCCCTGACGGGGGCGCCGCAGACGTTCTGCCAGCGGCCGGACCTCGTGGCCACCAAGGAGGAGTA
CGCCTGGGGGGCCGGCCTCTTTTTTTGGATGGAGAACGTCAAGAACGACCGGACGTGTCATCAGGCCGTCTTGATGGACG
GCGACTTCGGCGGGACCTTGGACGTCATCAACGGCGGCTTGGAGTGCCCGGCCGATTCGCACGGCTGGCACGGCAAGGCG
GTCGTGCTGCGCTTGAATCGCTACTGTCGGGCGGCCAAGGTGCTGGAGCTGGACCGGTTGCTCTCCCTGGACGGCTGCTT
GGACATGGGCCGCAAGATGGACGAGTGCCTGGAGACGGGGCAGTGTCCGGATTGCCGGGCCTTTGCGGGCAAGATCGGGC
GGGAGAACGAGGAGGAGGCAGAAAAAGACGTGCAAGAAGAAGAAGAAGAAGGGAAAAAGGGAAAAAAGAAGGACAAGAAG
GACAAACAAAAACAGGCGCAGCTGCAGCAGGAACAGGAAATCGAACAAGAAAAGGAAACCAAACACGAAAAGGAAACGCA
ACAAGAGTCAAGCAAGCGACCCAACAAACCAGCAGACCAAGGTGATGTCCCGACCCAACTCGAGCTCGAATCGGACCGAC
CCGCCGACCCGCAACCACTCCAAGACGGAGACCTTCCGCCCAACACCGTCACGCTGTCCACGGCGGCCGCCATCCAAGCC
ACCGACGAACCCGCCACCACACCGCCCGAGGAACCCACCGTCGACCTCTCCCGAGCCCGCGGCCCCTGCTCCGGAGACCC
CTGCCCCCTCCCAAATGCCCTGCCCGCCGACCCTGACGCCAACGCCAACGCCACCTCCCCCTTCCAACTCTGCCGCAACT
CCCGCGGAATCTGCGGCGCCGGACCCGCCTACTGCAACGCCCTCTCCACCTGGACCCCCTTCTGCCGCGACTGCTCCGCC
GACGACTCGTCCCCCCGCGGATGTCCCACCTTCGGATGCGACGATTGTCGCGCCGACTCCCAGCGATGCGTGGGCAATCG
CAACGCAATCAACCCCATCGACGACGACGCCTGCGCCGCCTGCGCCGCGGGGCAGACCTACTGGCCGTGCGACGTCCAAG
GGAGCGAGGGGTGCTGGTGTTGGGACACGGATCTGCCGAGGGTGGAACCCTCTCCTCCGTCCGGGTTGCCCCATTATAAT
ACTTCCGATATCCACACCGTCACCATCGGTCGAGGAGTCTGCGGATACGATGATGACGATGACGACAATGACCACGTCCT
CTTTTCCCTAGCGACCTTCCGACGCCTCGCCCCCCACGCCACCCACCCCTTCACCTACCGAGGATTCTGCGAGGCCATCG
ACGACTACAATTCCCGACACGCCGAAAAGGTCTTCCTCATGGGCCCCCGCCAACGACGATTGGACGAACTCGCCGCCTTT
TTGGGAAGCGCCTCTCACGACACCGATGCCTTTCGCACGGCCCGCGAATATTTGGCGTGCGGGGACCGCGTCGAAGGAAC
CACCGATCGCGACGGAGAAGGAACAACCAACAACAACGACATGGAATTGTTCTGCATGCCCTGCGCGCCGGACCACTACG
ATTACGCCACCCACACTTGCGCCCTCTCCATGCTCGACAACGATCAGAGCTACTACGGATACTGCCAGCCCTTCACTTCT
CCCCCCGACGGATGCCCCTGCGACTACGTCAAGGAAGTCGAATCGTCCGGACCCCTCGAGGGACGAATGAGGGCCAATGA
CATCTTCTTCGGACGGGGGAGCATCCACCTATCGCACAATTTCAATTACATTCGGGCGTCGACGACCATGACGGGGAGCG
AGGACACCTTTTGCGCGCAACCGGAATTGTTGGCGACGGTGGAGTCGTGGGCTTGGGGGGTGGGGATTTATATTTGGATG
GAGTTCATGACCAAGGAGGAGAAGGGGATGACGAGTCATGTTCATGCCCTGAATGGGAATTTTGGAAAGATTGTCAATAT
TCTCAATGGAGGTTCCGAATGCCCCGTCAAAGACGACGACCCATGGTACACCCAAGCGGTCATCAACCGACTCAACCACT
ACTGCCACGCCGCCAAAGTTGTCGGCGTCTCCCAACTACTCGACATGAGCGGATGCGACGGAATGGAAACCCTCTTCCAA
ACCTGCATGACGGATGGGACCTGCCCCAATTGCCAGTATTGGGATCCCGATCATGTTCGAACGGAAAGTCCGACGGCGTC
TCCCGTCGAGTTGGAGGTCATGGCCACTGCCGCTACGACCACGGAAGCCACCGAAGGGGCGGGGAGCGCGGCGGCCACGG
AATCGGCGGTGTACGGCACCATCGTCGCGACGTCCGCGATGGGAGCAACCACATCCATCGCTACCACGACGGAGTCGGTG
GCGACGACGGGATTGGCGACCACTGTCGGAGCGACAACTGCGTCCGCATCGACAACTGGCTCGACAGTTGGAATCACCAC
GACGGAAGTCGTCACAACCACAGATGCGGCAACCACGACGATGGAACCGGTGGACACAACCACGTCGACGTCGACGTCAA
CATCGACGGCCTTTGTAACTTTGCCAAGTACTACCACCTCCGAAACCGTGGATGTGACATCCACAACTCTCCCAGAAGCA
TCCACGTCCACTACTGCAACAACGACGACGACAACAACTACAAGCACTGCCGCATCCACCACAACTTCTTCTCACGCAGT
CACTCGTCCGCAACGTCCCTACGGAGGAGGTGCCAACCCCCAGCCCACGAAACTACCCACACCGAATCCCTCTCTCGAAA
CCGTCGCTCTCCCCTCGGATCCCCTTGCGGCCAATTCGTTTGCCGCGGCCAGACCCCTCCGTCCGTACGGAGGATCTCCG
TCTTCCGCCTCGCAATTTGCTCTCTCTCATTCCAAAGCTCGTGGACCCGGTGCGGCATCGGGATTTGCCGAGGGATATCA
GGCGCGTTCGGAACCGGAAAGTACCATCACTACTACCACTGCCGCTACCACAACTGCCACGATTACTAGTACAGCACCGG
AGACGACGGAAACGAGCGAACATTTGGAAATTTTAGCGAAGGAGTCGAATCTGGGAACCATGACGAATTGGGCAAATACC
GAGTTGGAACCTAGACCCAACACGGACCCATCGATTGTTCCAAATGCCGCCAAAGAGGACGAAGACGAGAAACCCGAGGA
AGTCGTGAATATCTCGGAAGTGTTCCGTCCGAAGAACGAGGCCGACGAGCTTGATGAAAAGGATACATCGGAAGCGGCGA
CGAAGCCCGCATCGAAAGAAATGAATGCACCCAACGAGGAGACCGAAGAAGCGGAGGAAACTGTGATTGATTCCGAGGTC
ACTAGACCTGCATCCAACGTGGAACGTCCCAAAACCGAGGACCAGGATGTCCCATCGGAAATGAGTGGCAGTTCTGTAAC
GCATCAGAAGGAAGATAAGGAAAATAAGGAAGATTCCAGTAAACCAAAGAGTTCTGAAGAGTTATTGGAGAAAGAATCGT
CCGAGCCTTATGATCCCGTCGATAATCCTGTTGCAGTCAGCTCAAGTATCGTTTTGGGTCAAGAAGGTGAAGAAGCACAG
TCCCTCCCCGACTCGGTTGAAGACAAGTCTACGGATGTTTCGTTGAACGAACCATCTTCCAACCACGTAACCAAACTCGG
AGACAACTCCTTCATTTTCACTCCCCTTGACGACACGACGATATCTCGCGACGAACCCAATACCAATTTCGGATCGAGTT
CCTCCCTTCTCGTGAGCAAGATGGATGGAGACATTGCACTTTTCCGCTTCGACCTGTCGGCCATCGGAGAGGACCCGTCA
ATTGACAAGGCTGTCTTGCGGCTCACCATTCCCAACATTGATGGTGTCACGGCCGGAATTTACTACGTTCAACCGACTCA
GACTGATTGGACCGAAGATTCCGTGACCTATGATACGGCCCCGAAGTCTACCGGGACGCTATTCGCTTCTGTAGCGAGCC
GTGGTGATTCCTCAAATCATGTGGAACTTGACGTGTCGAGCATAATTGCGAATGACATCGTGAGTTTCCGTCTCATTGGC
ACCGACCAAGTATTGAGCGAATTCAGCTCCAAGGACGGAGTTGGTGGTAATGCTCCCATGATTCTTGTCAAGCTTGCCTC
GCCGAAAGAAAATAACGACACTGGAGTTGCGTCATCCAAGCAGGCCGCTGATGGCTCGGGCGGCACATCTTCTGTGGTGA
ATGTAAGCGGATCTCCAGAGGGTGAAATATCCGGCGTAGTCTGGCTTGATAAGAACAATGATGGAGTCCGCAACAATGGA
GAACCGGGGTTGCGTGGCATACTCGTTGATCTCTACTTTTGTGGATCTGACGAATGGGTCGAAGGAGGCCGAACAGGCGC
CGCCGGTGAATACATCTTTGAAAATCTCCAAGATGGCGAGTACTACGTTAAGGTCACATCGGATGTAAATTATCAAATCA
TTTCGAAGAAACGGAACAGCACCGTCGATCCTGCCACTGGACGTGGAGAATGTGTCGAATTATCTTCTTCGGGAAAGCAA
TCTGCTACTGTGAATGCAGGGATAATGAAAGTCGATGGCGATGCTCATAGCAATGTTGCTACCGAGGAAGCCACCTCGCC
TAGTAGCAGTCCAAATTCCATTCCTGCCATCAGTTTTGTGACTGTATCAGAATCTACATCAAGCCCAACAAGTTCATTTG
ATTACAATTGCAGAGGAATTCCTTGCACTGAAGGTGATGGAACATGGTGTCGCAGCAAATACAACTTCTGCGGTGCTGGC
GAGGAGTACTGTAACGCAGAAAGTCAGTGGATGCCCGAGTGCGGGACGAAATCACCAACCGTTCATCCCACAGATGTACC
TACAACCGGGCAACCGACGGTTGTTTTCGATCTTGAAATCAATTGTTCTGGTGAACCTTGCGAGGAAGGTGATGGGTCAT
GGTGCCGAAGCGAACTTGGCTTTTGCGGAAACGGGTTCCTTTATTGCAACTCGAATTCTATGTGGGTCCCTCTTTGCGAC
GGCACAACTGATCCAACTGCCGCACCCAAGACACTTTCCGAAGTAGCGGCGATTTTGGACAGCATGCCGCTTCATGAGCA
GGAAGATGTTAACAACGAGTTGCAACCATCGTCCGTTCCTACGTTACTACCTACGAAAATTGAGGTGGAGAAACCGACAA
AAGATGAAGGTTTCAGCGACTACGCTCTTCCGACATTGTCACAAGTGACCTCCCCAAAAGAAATAGACCCATCCAAGTTA
GGTTATCAACATGTTAGCACAACATCCGATGCCAGCATTGCCGACGACGAAGCAGAAACTTCGTCCTCAACAAAATCATC
ACATTCTGACAAAAATCAAGACAACAAATCGGATGAATCAAATCCGTCGGAACAAGGCCATGACCAAGCAGACTGGTATG
TCCGATTCGCCGACATCCAACCAATTCGAAGAAACAACGCGTTCAGATCCCTACATAGAAATTTGTGCTATTATATAATA
CCGACCATTGTTTTGGTCTTTAGATTCCTGTAA
>mikado.scaffold_3G605 mikado.scaffold_3G605.1
ATGATGAATCGTCACCACAGGAATCGCCGCGCTCGTCGCTTCACAGCCACTTTGCTCCTCGCTTCTGCCGTTGCCGTCGT
CTCCTCCGTCGCGGAGCCCCTGTCGCCACAGGACAACCCGACTAGAAGAATCAGTACAAAAAATATTAATCTAGATACAA
ATACCGGCTCAAATCCCAGCGCGAAGCCGAGGCAGAGCCAGATCAATTTGCAGAGGCCGAAAGGGCGTTCTTTGAACCAG
AGAACATCATCCGGTGGAATTCGCCGTATTTTCTACCGCGACGCCGCACAGCCCCGCGAAAACGTCAACTCTTCCGGCAA
GAAGAATGTATCGAGACGAATCCTCCGTTCTTCCAAAAATAAGAAACCAATCAAACAGAGGCTGATCCACGACTTTACGA
AATTCGAATCCGCCCATCGCCTCCTCGGCGGGGCCTTCAATCCCAACTTGGAGAACTTCGATCCTCACGGCGATCCCACC
AATGGGGTGGGGGGAGTGGGGGCGGTGGGCATCGTGGATAATGACTTGGCTATTGAGGCCTACGGAGCCCCCGAATCCTT
CGTCCAGTGTCCTCCCGGCATAGAAGGCAATCGAGCCTCCTACGATTGCACTTCCTACGTCTACTGCCTTGACGGACAAA
TCCGAGGGACCTTCCACAGTTGCATGGGATTGTTTTTCGACAATGAAAGAAGTTCGTGCGATTGGGAGGAGAATGTTACC
TGTGAGAAGGATTTGAATGGGGGTGGTGGAAACAATGAAGACGAAAACACCAGTGAGGAAGGAGACAGTAACAATGATGA
AGGACATGGGGCAGGGAAAGAGAAAGTTATGGCCAGTGCCTTGACGGGGGCCAATGCCAAATCGGAGGCGGAAGGAGGTG
ATGAAGCGGAAGCTGCAGCCTGGAATGGAGGGAGCGATTGGGGGGGGGCTTGGGTTCATGGTGTTTGGGTGCCCGACGGA
GAGAAACCCGAGTCGCCAGCACAATCCCCCGGAGGAGGAGGGTCTGACTGGAAAGATGTGGCTTGGGACCCCGCTCAAAT
CGTTCCATTCCCACCTCATCCAGTCCTTCCTTTCGAACAAGAACGGGCCAAGTTGTCCAATCCATCCGTCCCCTCTGCCG
AAGGCGAAACTCCACCCGAGCCGTCCAAAAAATACGTTTCGTCCGAAGGATGGTCGTATCAAACCAGGGAAGGAAAGAAT
GTCATCGGATATTATCCGAGCTGGCAGTGGTACAAGAACAATGAGAGGTCTAAGCCGGCGAACATGAACTTTCAAAAGAT
TGATCGAGTCAATTTTGCGTTTTTTCAGACGGATGAGGATGGAAATATTTGGGGGACGGACTCGTGGGCCGACCCAATCA
CTCTCTTCGGACCCCAAGATTGGCTCATCACCGTCATGGACCAAGCGGGATACGCACCGCAGTTCAACGACGACAATGGA
TTCGACGACTCGACCGGTGGAGACTACAACTACGTCGGAGCAAAATATATAGATCTCGGCGAACACGTCCGCTGTCATCG
CGCTTATCCCACCGGGGCGAGGAACTGCGTCGGTCACAGGACGAATGAAGGGTTGATCGATCGGGCTCATTCGCAAGGTG
CTTACGTGTATCCTTCGATTGGAGGGTGGAGTCTGAGTAAACCCTTTCCCAAAATGGCCGCCAATGCCAAGTCTCGAAGG
AACTTTGCCAAGAATTGCGTTGGATTGATTCGAGAGTATGGCTTTGATGGCATTGATGTCGATTGGGAGTATCCAACGTA
TGAAGACCACGATGGAACTCCACAGGACACCGAGAATTTCATTTTGCTGCTCAAGGATATTCGTGCCGCTCTTGACGCCT
ATCAAGCTGCAATTTATCCTGATGGCGAGAAGACGTTTGGTCTCACGGCTGCTCTACCTTGTGGACCAGCCATCATCGAT
AACCAAGATGTATCAGGAATTTCTTTAATTTTGGACGAATTGAACCTCATGACCTACGATTTCCACGGAACCTGGGATGA
TCTTGTCGGAGTGAATGCACCACTCTACGATCAAGATCCCAAAAAATTTGAATCCGTTGACGCTTCCGTTAATGGCTGCG
TAGAACGATGGGTCAGAGATGGCGCTGACAAGTCTAGAATCAACATCGGGCTCCCCTTCTACGGTCGTTCGTTCGGGGGT
GCAAAAAGTTTGTACACTACTCATACCGGCGTCGATGGAATTCACTGGTGGGCAGATGAAGGCATGCCTCAATATGCCAA
TATCGTCGAGAAACTCCCGGAGATGATTACTTTGAGAGACGATATCACCAAGACTCAGTACGCCTACTTCGACGGTCCCA
AGGGTGGGCTTGTCAGTTTCGACGATCAACAGGCTATTTGTGACAAGGTGGAATACGCGAGAGAACAAGGCTTAAGTGGT
TGGATTATTTGGGACTTGTCGGGCGATTTGGGGGAAGACTTGAATACCCCTCTTTTAGATGTTGTCAACTTCAAATTGCA
ACAAGGCGATGAATTTGATTGCGAACTTTACCGAATGGAAAGTCGTGACGAAGATGGCAACATAGTGTCGCAAAATGAAG
GACCGAAGTTATGGTATGTGAGTTGGGAGAAAGGATCTTGTGTCAATGATGGAATGCAACCTGCATGGATGAAGGAAGGC
GAAGATCTTTTCAGGTTTAAGGAAGAGTGTTGCGCATATAAATTTGAACATATTTTTGATGAGTGTGTCGGCCCTCCCAC
CGAAGAACCGACTGAAGAGCCTTCTCCCAATCCAACGCCATCGCCCGTAATCCAACCATCGTTATCACCAAGCACGTTGG
AACCCACTCACGTATTCGGCGCCGCACGCGTGTTTAACTCTGGCGGACCCACCGTATTGACTGCAAGAAGCGCCGAAGAA
ACTGGGACTGGTGGGCCAGAACCTCCTGTCACGTGGTGTATGGGTGGGTGCAAAGGTGAAAATGAAATTTGTGCCGGAAA
TCAAAATCACCCGCAAGCAATTGATGACGAGACATGCAAAGCGTGCATGGAAGGACAAACGTATTGGCCTTGTGATGTGG
ACGGTCTCTGTTTCTGCTGGGACCCAGACACTCCTCGCATTCCTCCTGCACCAGCAAGTGGCCTTGCACAGCTCTCCGAC
GAACGTCCCTGCGACTACTTCACAGAGGAGCTATATTACAAGCTTGCTCCAGATGCTCAACATCCCTACACTTATCAAGG
ATTCTGCGATGCAATCGATCACTACAATGATGGTCATGCGGAGAAAATTTTCATGATGGGTACAGAATACGATCGCAAAA
AGGAACTTGCCATGTTCCTTGGTCATACTTTACACGAGAGTGACCAATGGAGGGCTGCGCGAGAATACTTGATTTGTGCC
GATACCATGGAATCCAAGGATGGGGAAACATATTGCAAACCATGCACAGCCGATGAGTTCAACTGGGAAACGTTCAAGTG
TGAAGGAGTAGGCCTTGCTGGCGGCGGACTTACATTTAATGGATACTGTGACTACACAATTGAGCCACCCCTGGCGTGTC
CATGCGAAGAAATCGCCCCAGGCGACTCGCCGTACGAAGGATACATCCCCGCAAGCAAAGTATTTTTCGGCAGAGGAGCA
ATTCAACTCTCATGGAACTACAATTTCCGATCGGCATCTGATGCCCTGACCGGAGATCCGACCACATTCTGTGACAATCC
AGACTTGGTAGCAACAGAGCCTGAGTATGCATGGGGCGCCGGGGTCTTTTTCTGGATGGAAAATCTCAAGGAGGAGACAA
CTTGTCACATCGAAGCACTTAAGAATCATGATTTTGGAGGAACACTCAACAATATCAACGGCGGATTGGAATGTCCTGCA
TACCACGGAGGTTGGCACGGCGAGGCTATCAAACTTCGTCTCGACAGATATTGTAACGCAACCGAAGTATTAGGACTCCC
AGGATTATCGTCGTTTGACGGTTGTAAGGGTCTTTCAGATAGTTTCGCGGAATGTGTAGGAGATGGTTCATGTCCAAACT
GTGTCCAATTTAAAGATACTGTCCCTAGTGCGAATTCCACATCCACAGTTGCACCGGGACTCGACTCGCCGGAAACCACC
GAAACCTCAACAACAATTACATCAGAGGTCATTGAAACAAATTCTACGACAATCATGGCGACGTCGACTACCGTCTCTTC
TGAGACAACTGGGATAACAACCGCGACAACTGAATCACCGGGTACAACAGTATTTCCGAAGATAACTGAAAAAGCAACCA
CGACAGAGTCAGCAGAGACAACTGGAATAGTATCCACGACAACAGAATCTCCAGAGACAACTGGAATAGCATCCACGACA
ACTGAATCCCCAGAGACAACTGGAATAGTATCCAAGACAACTGAATCCCCAGAGACAACTGGAATAGTATCCACGACAAC
AGAATCTCCAGAGACCACTGAAGTAGCCGCTGCAACAACAGAATCACCAGAGACAACTGAAGTAGCCGCCGCAACAACAG
AATCTCCAGAGACAACTGAAGTAGCCACCGCAACAACAGAATCTCCAGAGACAACTGAAGTAGCCACCGCAACAACAGAA
TCTCCAGAGACAACTGGAAAAACAACTACTGCAACGTCCGCAGAAGCCATTGAAACAACAACTACTACCACGTCAACGAC
GACGGCAACGACGACTACAGAACCGGAAACTGCCGCAATGACAACTACAATCAATTCATACGACTCCTCAGAATGTGCAG
AAGGTTTACTTCCAGTCCTCAGTCTCCCAGGCTGTTGCCTGCCAGAGCCTGCCTACCTCGGCGATGGTGCATGTGACCCC
GATACGCCCTACAACACACCGGAATGTAATTTTGATAACGGTGACTGCTGCAAGGAAACGTGTGATCTTGAAAGCAACTA
TGCCTGTAGCGAAAACGCGCAAGGATATGGCCCATTTGGCTACTACTGTCTTGACCCCGATCACTCCAAAATCGATCCAG
AAGTTTGCAATGTCGTCGATCGCACGCGGATCGGAGATGGACGATGTGATCCGGAAAACAATATTCCTGAGTGTGACTAT
GATGCTGGTGATTGCTGTGAGGAAACTTGCGACCCAAGATACGCTTACTTTGAATGCGGAGATGAAAACTTCCCATATGA
CTGCAAGAATCCTGATTATGCGGAACCTGTGGTAGTTGACGTGCCAGCGACAATTCCATCGGAATCCTTAGAAGATGATA
CCGATTCCCCTACACCATCACCAACAAATGGACCAATTGGAGATGAAACGGACCCTTCCACATCATCATCAACGGAAACT
CCAATGGGTGCTGCGGACAATGTTCTGGGAGTGGTATTTGTCGAAGTATCGGAGGACGCCACCTTGTCAAGGAATCAACC
GGACTCGAATTTTGGACAAGATTCCTCCTTGCAGCTGCGAGGTCCATCCAGCGGCCCTAATGCCAGCGATGCCATCATGA
GATTCGTCATTCCCGAATCTCAGTACGGTTCTTCCGCCGAAATCGATGCGGTATTACGCGTGTATTCTCTCAAAAACTCC
AACACGGGTGGAATATTCCACCTTGCACCGGAACCCGAATCGTGGGCCGAAGACACCGTGACATGGAACAATGCTCCCGA
TTGGACCACTCGATTAAATAATATTGGTTCCATTGAGAAGGATAACTGGTATACCATCGATATTTCCGATGCCGTGATGA
GACTCGAAGGCAAGGAAAGCGTCATGACCATTCGTGCCCGATCAAGAGATCCGGGTGCGTCGGAGTACAGTTCGAAAGAG
GGGGGTCATCCGCCAGAAATCATGATCACCTATTATGACTCGGGCGACGTGGTTATTGCCAATGACGCTCCTGTGACGAC
GACTACGTCCACAACAGCAAATAGTGACATCACCATTCCAACGGTCAATGGATTGGCATGCTCTACCGATCTCCACGTAT
GCCCCGATGGGACATTCGTGGCTAGAATGGCCGAGAACGATTGCAATTTCGCACCGTGCCCGGACGATCCCGAAGACGGC
TATGGTCAATACTGGCCTATTTGGGGAGAAGACGGAGCCATCGGATGCGTGGACGGGGAACCGCCGTCGTGGGCTACTGG
AGCGTATTTGAAAGACTCCAAGTCGGAGTGCTGCGATGCTTACTTTATGCTTCAAATTGATGCTTGCCTCAGTGGATGA
>mikado.scaffold_48G26 mikado.scaffold_48G26.1
ATGAAGTTCGTATCCAAGAAGACAATCGCTATATGTAGCATCCTCAATGTTGCCGCGGAGGGATTTGCGTCCACCACCAC
TTCCTCGGCTTGCGGACAGTCCTCCACCGCATTGAACTTCTTCGGTGGCGGATCCGGAGCAAAGGATCTTGACGAAGAGT
GGGAACGACAACAGGAGATTCTTCGGTTAAGGAAAGATCCAGAGGCACGTCAGAAATACTTCGATGAAGTTGAAGAGCGT
CGTGCCCAAGCGAACAAAGAACAAACCGAAAAGTGGGCGTGGCAGAAAAAAGAATACGGAAAAGGCGAAGATCCCATCGA
CGAGTGGAAAAAGCGCCGCGAATCCGGTCAAATCTCAGATTTGGAAAATCAATACGGAGATCCCGAAGAGATTGGAGGGA
TTCCCCTGCCTATGGCAAGTTTCGGCGTAGGTGGAGAATTTGGTGTGGGAGGAAAATTTGACAATGGCGGCAGATTTGAC
CTACGCCTTCCTTACGCAGAGCAGGGCTGGATAGATGAGGACGCAGAGCCCTTTTACGCGAATTGGTTTGGTGGGGGAAA
GAATAAAAAGAATGAGGAAGTAAGTCCTGATGCATCTGTCGAAAAATCTGAACCAGATGCTGCAGAACCTGCGAAAAAGG
GATTTTGGCCGTTTTGA
>mikado.scaffold_4G320 mikado.scaffold_4G320.1
ATGGTCACCTCAAACCGCTCTGTCGCATACACAGCAGCTGCAGTAGCCGTTGCATCCCTTTCTTTTATCTCCAGCTCGGT
ATATGCTCAAAGTGCTGGTAATTATTGTGGGTCATCATGGCTCGACGCAGTCAGCAAATGTCAACAACCCTGTCCATCGG
GAGCACCTTCGGAATGTGCAGCTGGAGAGACTTGTTTTGCAGGAACTCCATGTACAGAGGTCACCCCTCAAACCCCGCCC
CCAACGAATGTGCCGACACCACTTCCAACTCCCGAGACTGTAGTTCCAGCAGCAGACCCCTTGAGCGTCTCAGCCGGGGG
AACCACTGGAACTTGTGGCAATGGCAGTATAGGGAATGGAATTTGTCCGATTCCTAGCGAATGCTGCTCACAATATGGGT
TTTGTGGAACTTCCGCTGATCACTGCACCAAAGCAGCAACCACTACAACTGTTGCGAATATCTTAGCCCCATCGACAGGA
GGAGCCGCCCCTAGTGTTTATGGAACCTGCGGTGGCGGGTCGGTTGGAAACGGAATTTGTCCGAATAACAGTGAATGCTG
CTCTCAATACGGCTATTGCGGAACGTCAGAAGCACATTGTGCAAACAAAGTTGGGAATTTGGGGCCGGACGTTCCTGCAC
AGTCCACGGGTGCAGTTCCCCCGACACCAGCTCTACCACAAATTCCTGTCACTACTTCTGCTCCTGCGACTGTCGCCAAT
TCACCAGTTGTGGAAGGCACTTGCGGTTTAGGCCAAGTCGGCAATGGAATTTGTCCAGACAAAGCAGAATGTTGTTCACA
ATACGGGTTTTGTGGGACATCTTTGGAGCATTGCACGGACAGAGCGCCGACCGCTGCGGATGGTACTCCGCCGATACCCG
CCTCTCCGCAAACCTCAACCCCCGAAACCCCCGCTTACACACAAACCACAACCCCGCAAACCGTCGCCAACGCAGAAGTC
ACAACTGCACAGTATCCCACCCAGACTCAAACTACAGTTCCGGAAACTTCTGTTCTGCCTGGAGTCGGAGGAAACCCGTT
GGGTGCCGCTCCACATGGCACGAATAAAAAGATCATCGGCTACTATGCTGGATGGCAGTGGTATGACCGTGATAAGCTCG
CAGATCCCTCAAACATGAATTTCAGAAAAGTCCAGAGAGTTAATTACGCATTTTTTCAACCTGATGTCCAAGGAAATATA
TATGGAACCGATCGTTGGGGAGATCCGCAGGTGTTGTTCGGACCGTACAGCAGCAAAGCAGAAAGTGGTATTCAGAAATG
TAGCTATGATGGTCCGGACGAAGTTAATTGCGCTTATCATAAGACCGGGCTCGGTTTGATTAATCTCGCGCATGCTGCCG
GCGCTGAAGTTTATCCTAGTATCGGAGGATGGACTTTGTCTGACAATTTCCCCGCGATGAGCGCAAATCCTGTTTCCCGG
GACAACTTCGCAAAAAAGTGTGTTGAAATTCTTACATATCATGATTTCGATGGCATCGACATCGACTGGGAGTATCCTGG
ATATGTAGCACATTCTGGTACACCGGCCGATACAGAGAATTTCACAAAAATGCTTTCTGCGATACGGGCTGCACTGGATA
TTTTAACTCGGACTACTGGGAAACCATATGGCCTAACAGCTGCGTTGCCCTGTGCCCCAGATAATGTCAATAAAATTGAA
GTCAGTAAATTGGTTGGTGTGCTGACAGAGTTCAACCTTATGAGTTACGATTTCCATGGATCATGGGATTCTGTCACCGG
TACTAATGCGCCTCTATACCCTCAAGGATTTGGCAATGATGAGTTTTCAATCGATCGGTGTGTTGAAAACTATGTTAGGT
TGGGCGTTCCTCGGGAACAGATCAACATTGGTCTAGCATTTTACGGCAGGTCATTCAAATATGCAACTGGACTGAACCAA
CCTCATGGTGGTAATGATTTGGCTAATTGGGGAGAGGATGACGGTACGCCGCAATACTTTAATATTTGGAAAAGGCTTCC
AGAGATGACGCAGGTTCGAGACAACAAGTCAAAAACCCAGTATGCTTATTTTACAGAGCCCGGTCGCAAATTAGACATGA
CAACAGAGACAAATCCAGCCGGAGGTGGCACCCTACAAGTTCCATCATCTTCATACCCCACTGGTCTAGTATCATTTGAT
GACGAGAGGTCGATTTGTGACAAAGTACATTATGTACAAGAGAAGCAACTAAATGGGTTCATAATTTGGGAACTTTCTGG
AGATTTGCTCGAAGGGTTGCACACACCTCTGCTCGACATTACTAACAAAAAACTGGCAAATCCTAGTATCCGGTGTTGTT
CGCTGCACAGCGAAGCAGAGTGCGCGTTAGAGGAGTCGGAGCAAAATCAGCAAACAACTTACTCTCAGGTCGGCTTTGAC
GGGGAGCGATGGGCAAATATGGACATCAGTAATGCGTTGGGTCCAAAACCAATCGACGGAATAATGCTGACTATGCTCAT
CACATTATTTATGGGTCACTTTGTTTTCGGATGA
>mikado.scaffold_5G227 mikado.scaffold_5G227.1
ATGAGAAGATTACCACCCCTGACAGGCATACTACTACTGCAAACGTTGCTGCTAGCAATCCTCCCAATCCTCGCCTCCGA
GCCAGTTGACGGCATAACCGCCTGCAAATCCTGCACCGGAACTAACAAATGCGTCGGCCGCACAGTCTCAGACGAGCTGT
GCGCCAACTGCGGCTCCGGCCAAAGCTACTGGCCCTGCAACCTCAAGAAAGAGTGCTGGTGCTGGGATTCCACCCTCCCC
TTCCGCGATCCCGGCGACGGAGACACCGGGGCCTGCGCGGGCTGCACGGGCGAGACGGAGGTGTGCGTGGGCAATCAGAA
CAGTTTGATTCCAGCGGGGGACGAGGAGTGCAGCGCTTGTAGTTCGGGGCAGAGTTATTGGCCTTGCGATACGGAGGGGC
TGTGCTGGTGCTGGGATACAACCAAGCCAAAGAAGCCGCCAGCTCCAGCGAGTGGTTTAGAAATGGAGAGTGGGGCGAAA
ACTCCTTGTGATTCGTATTTTACCGAGGCGGAATTTTGGGATTTGGCTCCGAATTCCACTTTTCCTTACACCTTTGAGGG
CTTTTGTAAGGCTGTTGATGATTACAATATGCATCATTCGGAAAAAATATTTATGATGGGGTCTCTGGAGCAGCGGAAGG
CGGAGCTTGCGGCCTTCTTGGGTAATACTGCACACGAATCCGATGATTTTGAGGCAGGTCGGGAATACCTTGCTTGTGGA
GACAAAAAAGAGGTTGATGGGAAAGTTTATTGCAAGCCATGCAACAATGATTTGTATGATTGGGAAAATAACATTTGCAC
TGTCAGCATGGTAGATCAAAATTCTCCATATAATAGTTACTGCCAGCCGAGTTTTGAACCGCCTGAAGGGTGTGTCTGCG
AAACAATTACTCAAGTTGCAGAGGAGGGAGAATTAGCGGGTTATGTTGAGGCTAGCAAGGTCTTCTATGGACGAGGAGCA
ATTCAATTATCTTGGAATTATAATTACATACGAGCATCCTATGCACTCACCGGGGCGCCAGAAACTTTTTGCCAAAATCC
TGAAATGGTGGCGACAAATGAATTATATGCTTGGGGCTCAGGGATTTTTTTCTGGATGGAATCCGAAAAGGAAGGAACCA
CGTGTCACAAAGAGGCGCTCAAAGGTGATTTCGGCGGCACACTCAACGTAATTAATGGTGGGCTTGAATGCCCTGCATAT
CATGGAGGATGGCATGCGTCTGCAATCAAAATGAGAATAAATCGATATTGTCATGCAGCAGCGTTGTTGGGACTGAATCG
GATTTCAACCATGAGCGGATGTAGAGGAATGTTCGAGTCATATGACGAGTGTCTGCACGACGGATCTTGTCCTTATTGCG
AGACTTTTCCCCGCCCTGGGAATGAAACAATATTTGAAGGTGATTATGATGGAGGCGCAGGATATGGCGATGAGGCTACC
GAGGAGAGTGTCAAAAATGAATTGATTGAAGTTCAGGATGGCATTATGTCGAATCCCACAATGATGCCTGTGGTTGTGGA
GGAGTCCTCGGTTGTTACATCAACACCAACAATTGTCCTACTTACATCGAAGCCGCCATTACAGCAAACAACTGCTTCTG
AGCAGACTTTATCTCCATCTTTTACGACAATTACTACTACCCCTAGTATTACAACAATTGCTCCAATATCAGTTGAGAAG
ATAACTCATCCACCAACTCATTCTCTAATGTCACAATCAATGCAAGAAAGTATTTCTCCAACATCATTTTCTATTGTCAT
GGCTAAACCGTCGGTAGAGGAAACCACGCTTTCACCGACTCTCAAGCCCATCGAAGAATCGACGCCGCTGCCATTCGTTG
AAGAACCGACACAGGCACCGCTTGCGAAAACCATGGTCGAACCCACTTCCGCACCGCTAGGGAAAGCCACAGACGCACCA
ACTCCTGTTCCATCAATCAAAACGACGGATAATCCCACATCCGAGCCATCCACAAAGACAACAATAGAACCAACACCCAA
TCCTAGCACTCACGAACCGACGCCAGGTTTGTCAGAATCACCTACGTATTCACCAAGCTCGCCCCAGCCAACAATGGGAC
CTTGCGATGGCGATCCTTGCCCTAATGATTGGTGCCGAAGCAATTGGGGGTTTTGCGGTGAGGGTTCTGGGTATTGCACA
GATACCGCCATATGGTCTCCTGCTTGCAGAGCAGAGAGCGAATCGCCAACATTCGATCCGTCTGATTCGCCAACAAGTTC
AGCTGGTTCGACATTTGTGAAACCCAACCCAGGAAAGAAACCGCCGCAAGGAAAGAAGCCTGTATCGGGATCCGACACTG
CGACCGAACCAAACGGCAAGTATCCAGAAGGTGAAAATGATGCAAATGAAAACGAATCTACTGAGTCACCGACAATTTCC
CCCATCAAACAAAAGTTGCAATCCCCGACAAAAGAACCGACAAATGTTCCGGAACCGACACCACGACCGACAGAGAAAGT
TTACTCACCATCTGATCCTGAAAGTTCGTTCTACTGCGGAAAAAGTTGGGCCGATGCCAATAAGGTTTGTTCAAAAATGT
GTCCCTCGGCAAAAAGCGAAGAATGTGGCCCTGGGGAGTCTTGTTATGCTTTTACTGACTGCAACAAAACAAGACAACCG
ACTGAGTCGCCGATTGTGCCATTCAAGTACGGGGAACCAGTGGAAGAAGTTGTCATCGATTCAACAAACGAGTCAACTCC
TGCCGAATCACTTGACACAACAATTAATGACATAGTCAGCGAAGAGAAGCCAACCAACGTACCTTCAATGCCAAATATTA
TGGAAGGTTGTAATGGTGATCCTTGTCCGCTTGCAGGCGAATGTCGCAGCCAATACGGATTTTGTGGGTCCACTTTCATC
TACTGCAATACACTAAGCTCTTGGACGATGGAGGATTGCGGCTTGTTCGGTACGGATTCAAACGGGGCAACAATTCTCTG
TGATGCTGATACTTCAAAATGTCCTGATGGAAAATTCGTAATTCGAGATCCGTCCAACAATTGCGAGTTCTTCGAATGTC
CCATCGAGGAGGAATCTACGCTAGTGTTGTCTGGTCCTACTCCATTATCACGCCCCACACTGCCACCTATTCCGAAACCC
ACTTTGCCTACACTCACAAATCCTAAAGTAACTGATGTTGAAGAAATAGACAACATGCCCATCATTGGGTCACAAAGCAA
TGTAATCATCCCGATAGGAAATGATAAGCCGAAGAAAGAAGCGCAATTGGTTGTGGTTGGGGACGAAAATGATGAAATCG
TAGATGACCATGACAATAAATCGCAGGAAGATGAAAACAACGATAGCAATGGTGGCGACGGAAATGCTGATGGGGGTGGT
TATTCGACCCTCCCTGGGCCTTCAGGGTATTCGACTGATTTTTCCGCCGAAGATTGGTTGAAAAGCTGGGCGAGGAGAAG
TATTTCGTTTGGATCCTTGTCTTTGCCCGCTGTAACTATTGTACTGGCATTTAGACTTGCTATTTGA
>mikado.scaffold_5G537 mikado.scaffold_5G537.1
ATGATCAGCACCCGAACCAACAATTGCAACACTCTTATGAAACCTCTAAAGGCAACGTATTCCTCAACGGGGCATTTGAT
CAACAGGCGACGACGTTCCTACGCCCTGACCTTTCTCTCGGTACTTATTATTTCCACACTTTCCATAGATGTTAATGCAT
CTATGGGTGATTCTCATGCAGATTTGTTACGGCACGTGGAATATAACAGTAGGAGAAACAATGATCATATTACGAGATCA
ACGACAAATCTAGGGCGTGGACTGCGTGGTCCTAGTGCAGATCAGAGCAACACCCCTGGTCTTGATTCCTACGTAAACTC
CGGCAATCAACATATCAAAAACGGAGAGAGTGACGAGGATAGTGACGAAGATGACCAAGATGGCACAGTTTCGATTGACG
CAACAATAACAATTGACAATGACCGTCAAGAGGAGAATTTAGTGGTAGCTCAAGCTTCGATTGAGGTGGAAAATTCAATT
AGAGATGACATCACGAAAAAAGAAGCGACAAAGACTGCAGAATCTACCACTTCATCTGCCACACAAGAAGAAACGAAACC
GAAAAGAAAATCCGTCGTGGGGTACTATTCGCCACAAAAATTCTACGAGCGCAATGGCTTATCCCGACCGGAATATTTGG
ATTTTACAAAATTGACCAGAGTAAACTATGCTTCGTTTCAGGCCGACGAAGATGGACATATTCTTGGATCAGATTCCTTC
GTCGACCCGCTCGTGCTGTTTGGGCCAGTAAACTGGAATCCGAGTCCGGAAGCCAAAGAATACTGCCACAAAACGACAAA
TAGCGAAGAGCCAATTTGTCGAACCTATCATTACGAAAAGGGATTGATAGGTGGTGCTCACATGAATGGGTGCGATGTCT
ACGCTACTATCGGTGGAGATGGATCGTCTGATGAGGTATTATCGATGATGGCTTCGGACAAAGACGCAAGGAAAAATTTT
ACTGACAATTGTGTTTGGCTCATTGAAAATTATGATTTTGATGGCATTGATTTTGCGTGGGAGCTGAGCTCCGCATCATC
TCAAGATATGATAAATTTCAACACACTCCTCACGGAAGTCCGACAAGCGCTTGACGATCTGGCATTAGAACATCCAGGCA
AAACTTATGGCCTTACCGCGGAACTTCCTTGTATGCTAGACAATTTCTACAACCTCGACGTCATTTTCTTAAATGCCATA
TTAACGGAATTCAACATCATGACTTATGACTTCTTCGTCGATGGAATCGCCTACGTGAATTCTCCATTACATGGTCCAGC
TGGGGATCCCGCATCAGTGTCGGGGTGTGTTGGGTCGTACCTATCCAGAGGAGCAAAGAAGGATAAGATTAACATCGCGT
TACCGTTTTTTGGAAAATCATTCAGAGGTGCCCGTGCAATGGGAGAGCAATGCATTCAGGATTGGCAAGGACTTTGCAGT
GATACTTTAACCTGGGTGGAGGATAAAGGATCACCTCAATATTACCACATTTACAAGAAATTGGGATCCATGGCCACATC
CTTTGATGAACAGACAAAAACACTCTATGCAATCAATGACGAAAGTATCTTGTCGTATGACAACGAATATTCGACTTGTC
TTAAAACCGAATATGCGCTTGGAATGGGTCTCAACGGAGTAGTTGTTAGAGACCTCGCTGGTGACTTTTTAGACGATTCG
TCTACACCGCTATTAGATGCTCTTCATGCGAAAATGACGAACCCGACACTGCAATGTGATAGCAAAGAGCTATGGGACAG
TACCGTTGGAGTGCGGGAGGTCATCAAGGTAGTTGATACCGACAACGCACTGAACACCGACGCCGATTCCTTCGCTTCGA
AAGAGACGAACACGAAATCCACAGAAGCGGCGCCTACGTCGGGATACATGTACATGTGCGGACACGGCGAAGTCGATGCT
GCAGCGCGATGTGACTCCAATACGAGAGAATCATCAGCGTGCCCTGGAGGATTGGGTGATTGTCAGGTGGGCGAGATGTG
CTTTCTTGTCTTTTGCGACGAGCCGATTACAATAGAAATTCAATCGGAAGATGATGAACCTGAAGGATTGGACGCTGCTG
CGTTAGATGAAGAAATAGCAGTTATCAGTGAAGCAATGACAGAAGAGTCATTTCAACATACATGTGGATTCGGAGAAGAC
GATGCTCATACAAGATGTAATTCGTTGGATTGGGTAGATATTCCGTGTCACGGGTTGACTCCTTGCCCAGATGGAATGAC
GTGCTTCTGGACGCAATGCAACAAGTCTGAAACCTTCATCAAGCCTTTACCGAAGCCCAAACCCAGGCGCAAGCCTCTAG
GCGGTGTTGGCGACCCTTTCTCTTCCGCGGGTCCGCCACCCAAACCCCCCAATTCCACCACACTCGCGACAACTTCAACA
AGCACAACCACTACCACGACAACGGCCACGACCAAACCTCCCTACACAGGAGTTCTGTATCTACAATTCAAATGTGGCGA
ATCCAGAGATGATGCAGCAGCCACATGTTCCGAGGCTTGCACAAGCACCTGGGGATGTTCTCCTGGAAAACAATGTTTTT
CAGTTCCTTGTCCGTTTAGTCATTGA
>mikado.scaffold_5G910 mikado.scaffold_5G910.1
ATGGTGAAGCACTCATCTGCCACCATCGTACTTTTCTGTTTCTTTACGAGAGTCGCGGCAAACGCCGAATTAGTCCAGAA
CATCGAGCCTCGTTGTGGATCATCCGAGCTGGACGCACGTGAATATTGCCGCAACACATGCATATCCGACGCTGATTGCG
CTACTGGCCAGTATTGCTGGGGTGTTCACCCGAACTACTGCGGGTCGATTCCTCAGAGAACATATATCAACCCCATCCAA
TCCACTATTTGGACTCGGTGCGGTACCGACGAGATTTTCGCCCGTACCTTTTGCACCAAGCAGTGCAACTGGTATGGAGA
TTGCGATTCTGGAGAGACTTGCTTGTCGCTTCATTCCAATTATTGCGGAAGTGCTTACACCGAAGATACAAGAGACACGA
CTACGACTGTTCCTCCCACTACAACCAAGGCCGAAACCACAGCATCGACAACTGTGCCACCTACTACAACTGCAGAAACG
ACTACCCAAGCAGCTACCACTACTACCACAATCAACACTGCTGCAACCGTGACGACTCAACAAGCAACGACATCTGTGGC
CGCCACGACGAAAAAAGCTACGACTCAGGCAGCGACGACTACGGCTCCTCCTCCTTCGCCTCCGTCTTCGTGCCCTGCAG
GTACCGGAAACTGTGGCCCAGGAATGCCTTGTTCTAACGGAATGTGCTGCTCTCAATGGGGCTGGTGCGGTGAAACTGTT
GATTATTGCGGAGATTGTTGCCAGAGCAACTGTTGGAATGATCCTCCCTCCCCTACCACAACAACAACTGTAAACGCACA
TACACCCACTACACCCACTTACACACCTCCAACCGGAGGACCACCAGTGGTAGATGAAGATTCCCGTGTAATTGCCTACG
TTGGCAACTGGCAAACGTGTCCTACTCCGGAGCAAGTCGATAGTTACTCTCACATCATCATTGCATTCAGTGTTTCATAC
ACTTGGGCCGCGTCCCAGAATCAGTGTAGTCAGTTGTGTCAGATCGCGAGCGAGGTTCCCATCTGCGAAAACATGAATCG
TCAAGATTTGGTTGATAGCTGGAGAAGCAGTGGCAAGAAAGTGATTTTGAGTTTTGGAGGAGCTGGAATGGGTGGCAGTT
GGTCTGGTGATCCAAACAATTGCTGGGATTATTGTTTCGGACGAGAAGACCAGCTGTCTACTGCACTTGTCAACATCGTC
TCGAACCAAAACTTCGATGGAGTTGATATCGATTATGAGTATTGTTACGACATTGCCGGTACCCAGTCCGGACGCTGCTC
GCAACGAACAAGTAACTACAGCGATGCCAAGGCTCAGAACTTTTTGTCTAAAATGACTTCCTTGCTCCGCAGCAAGTTGG
ATAACTTAGGAAGTGGATATGAATTGACTCATGCTCCAATGGATATAGATTTGGTGCCAACTACCGAATATTATCAGATT
TTAAAGGAGCAGCATTCCAACTTGAACTTTTTGATGCCCCAAATGTACAACGGTATCACTCGTCCAGTGACTGATGGCGT
CACTGTTGGTAGTCAGGGCAGGCCCAGTGCGGTGTCGGTAATTCAAGATTTGGCATACGATTTGTTCCCAGGCGAACCGC
ACAAGGTGGTTTTTGGATTCTGCATTTCAGACTGCTCGGTTACAGGCTCTAATGCAAGTGGAAGCGACGCTGTCAAAGTG
CTCTCCGACCTCAAATCTTACGGAACCGGGGAATTTGCGTGTAACGGAGGTGCCTTTTTCTGGGTAGCCTTGCACGACAC
TTCTGGTTCATGGTCTGACCTTGTTTCTGCTGAGGTATTCAAAACTTCCGGATGCAGTTCTATTTCTGCAACTACCACTC
TTGTAGCAAAGACCACTGATGGCCCAGGTAATCCCTCCACGGTTGCAGCTACTACTACAACAACTACTACCACGACTACA
acaactaccactCCCCAACCCACATGTGTTGCCAAAGGAAACCCTTGCCCATCCGACCCATCTCAATGTTGTGCTGGCAA
ATGCAGGGGACCGAAGTGTGCATGA
>mikado.scaffold_62G1 mikado.scaffold_62G1.1
ATGAAATACAGCACCTTGTCGGTGATCAGCGTCCTCAGCCTTCCCATCATGACGTCCGCTGGCGGCTGCACTCTTCTGAC
CGAGACGATTTTCAATACAATCGCTCCGTTGGCCACGGCGCCTTACACTTACAATGGTTTCTGTACGGCCATCAGTGCGT
GGAACACGGCCAATCCGAGCAACCAAATTTTCGAAGAGGGCACCGAGATGCAGCAGAGGCACGAAATCGCCGCCTTCCTC
GGAAATACTCTTCACGAGAGCGGTGAATTTCAGGCGGCGAGGGAATATTTGCAGTGCGGCGACAGCATCGTCGTTAGCGG
CCAAGTGCTCTGCAAGCCTTGCGCCAGCGCCAACTTCGACTGGAACAGCAAGACTTGCTCCACTTCACTCGTGACTGGCG
GGTCTTATACCGATCCTTATTGTAATTCGGCTTTGACGCCATCGACCGACCCCGATGGCTGCGCTTGCGGTCCAGTCGCC
GAAGACGGCAGCAATGCTGGCTACGTCCCTGCTAGCGAACTGTTCTTTGGGCGGGGGGCGATCCAGACTAGCTGGAACTA
CAATTACATTGACGTCAGTTTGGCTCTTACGGGAAGCGCTGATACCTTTTGCACTGATCCAGATCTGATTGCAACCAATG
AGTCGTATGCCTGGGGAGCGGCAATTTATTTCTGGATGAGTCATGTCAAGAATGGCAAGACCTCTCACGACAGCGTCTTG
ACGGATGCCTCATTTGGAGGAACTGTGGACAATATCAATGGGGGACTAGAGTGTCCGGCGTCGTCGAGCTATTCCACCGA
TGCCGTCTCGTATCGCCTAAACTACTACTGCACAGCCGCCACAGCCATGTCAGTGGATTCCCTTCTGTCTCTCGATGAGT
GCAGCGGCTTGTCAACGATATTGAGTTCGTGCGTGTCCGGTCTTTGTAGCGAATGCAATGCTTGGGTTGGTGTTACTCCG
GCTCCGACCAATGCACCGACGAATGCACCTACCAACGCTCCTACAAATGCTCCAACGAACGCCCCCACCAATGCTCCTAC
GAATGCACCGACTAACGCTCCGACAAATTCCCCTACCAATGCACCTACCAACGCTCCAACAAATGCCCCTACTAATGATC
CCAATGCACCTACGAATGCTCCTACCAACGCCCCGACAAATGCCCCTACTAATGCTCCAACTTCAGGGCCAACAAATGCG
CCTACGAATGCACCAACTTCCGCACCTACGAATGCCCCTACTAATGCTCCGACTAATGATCCTAATGCACCTACGAATGC
ACCAACAAATGCTCCAACCTCGGTACCGACAAATGCACCGACGCAAAACCCAACTTCAAAGCCGACGACGAGTAATCTAA
GTGGTTACTACCCTGATTGGCTCGTCGACAACATCTGCAAAAACGACGGAAATCCACCGACATACATGGCGGCAAATCCC
GCTGCATGGCTTCATTCTTCCCGCGAGGCATGTTGCACCACATATTTCAATTGGAACTTCAATGAGTGCATGGGAATCAC
CCTGTCTGCGTTAGGAAAATATTATCCCAACTGGGACCAACAAGTTGAAGGAAATGTTTGCCTTTTTGACGAAGAAGTCA
TGGCTCCCGAGTACATGATGCTGAACCCGGCGTTATACATGTTCGATACCATGGATGGATGTTGCGCCAAATTTTATAGT
TGGGATTACAATACCTGTATGGGGATCGTCACGACTCCTGCTCCTCCCAGCAACAAGTGGTATGTGAATGACGTCACATC
CCGTTGTGTCAAGGATTGCCTCGAAGGCGGAGATTTGTGCGGAGGGCTCGTTCCTGAATCAAAAACTCTTTACGATACCG
TTGATGCATGTTGTGCAAGAATCACTTGGGTTCCATCCAATGTATGCATTGCGGAATCTCAAGGCTTGGTCCCCGAGGGA
AGCAAGCAGTGGTATTCAAGCAATGACATGTTGTCATGCCAGCAAGATTGCATCGGCGAAGCTCCATGTGGCGGATTGGC
AACTTGGCAGCGCCTTCACGTGGACGCCACCACTTGCTGCAAGGTTTCGCTGTATTGGGTTGATGAAGCGGAATGTATTG
CTGCTTCGGCTGTACCCTGA
>mikado.scaffold_62G2 mikado.scaffold_62G2.1
ATGAAATACAGCACCTTGTCGGTGATCAGCGTCCTCAGCCTTCCCATCATGACGTCCGCTGGCGGCTGCACTCTTCTGAC
CGAGACGATTTTCAATACAATCGCTCCGTTGGCCACGGCGCCTTACACTTACAATGGTTTCTGTACGGCCATCAGTGCGT
GGAACACGGCCAATCCGAGCAACCAAATTTTCGAAGAGGGCACCGAGATGCAGCAGAGGCACGAAATCGCCGCCTTCCTC
GGAAATACTCTTCACGAGAGCGGTGAATTTCAGGCGGCGAGGGAATATTTGCAGTGCGGCGACAGCATCGTCGTTAGCGG
CCAAGTGCTCTGCAAGCCTTGCGCCAGCGCCAACTTCGACTGGAACAGCAAGACTTGCTCCACTTCACTCGTGACTGGCG
GGTCTTATACCGATCCTTATTGTAATTCGGCTTTGACGCCATCGACCGACCCCGATGGCTGCGCTTGCGGTCCAGTCGCC
GAAGACGGCAGCAATGCTGGCTACGTCCCTGCTAGCGAACTGTTCTTTGGGCGGGGGGCGATCCAGACTAGCTGGAACTA
CAATTACATTGACGTCAGTTTGGCTCTTACGGGAAGCGCTGATACCTTTTGCACTGATCCAGATCTGATTGCAACCAATG
AGTCGTATGCCTGGGGAGCGGCAATTTATTTCTGGATGAGTCATGTCAAGAATGGCAAGACCTCTCACGACAGCGTCTTG
ACGGACGCCTCATTCGGAGGAACTGTGGACAATATCAATGGGGGACTAGAGTGTCCGGCGTCGTCGAGCTATTTCACCGA
TGCCGTCTCGTATCGCCTAAACTACTACTGCACAGCCGCCACAGCCATGTCAGTGGATTCCCTTCTGTCTCTCGATGAGT
GCAGCGGCTTGTCAACGATATTGAGTTCGTGCGTGTCCGGTCTTTGTAGCGAATGCAATGCTTGGGTTGGTGTTACTCCG
GCTCCGACCAATGCACCGACGAATGCACCTACCAACGCTCCTACAAATGCTCCAACGAACGCCCCCACCAATGCTCCTAC
GAATGCACCGACTAACGCACCCACGAATCCAGTGCCTACCCAGAAACCAACTACAGCTGCTCCGACAACTCCAGTGCCAA
CTCATAAGCCTACAACTGCTGCCCCGACAACTCCTCCTACTTCGAAGCCTACCCTTGATCCCGCTTCTAATTTTGTGGTT
GGATATTACCCTGACTGGGAGGTCGATAATATTTGCAAAAATGACGGCGCACCTCCTGCCTACATGGCAAATAACCAAGT
TGGCTGGATGTTATCTTCCCTGGAAGAATGCTGCACGAAATATTTTGGCTGGAAATTAAATGACTGCATGGGCATTGCTG
CCACTCCTCTCGGCATGTATTATCCCAATTGGCAACAGCAAGTCCAAGGGAACATTTGCCTTTTTGACGAAGACGTTATT
GCTCCCGAGTACATGATGCTTAACCCGGCTTTATATATGCATTCTACCAAGGAGAGTTGTTGCACTAAATTTTACAATTG
GGATTACAATACCTGCATGGGAATTGTTGCGACTCCTGCCCCTCCCAGCAACAAGTGGTATGTGAATTTCGATACATCGC
GATGCGTCAAGGACTGCCTCGTAGGCGGAGATTTGTGTGGAGGGCCCGTTCCCAGTTCTAGTGCTCTCTTTGACACCGTC
GACGCATGTTGTGCGAGAATAACTTGGGTTTCTTCGAATGTATGCGTCGCCGAGTCTCAAGGCTTGGTCCCCGAGGGAAG
CAAGAAATGGTATGTAAGTGACAATATGATGTCATGCCAACAAGATTGCATCGGCAATAAACCATGTGGTGGATTGGCGC
AAAGTTGGCAAGTGTTACATGCCGATGCCACAACCTGCTGCAGGCTTCAATTGAGTTGGCTTGACCAGCTTGAGTGCGTT
TCCGCTTCAAATGGACGCTGA
>mikado.scaffold_6G219 mikado.scaffold_6G219.1
ATGCGCAATCCTCTCCTTCACCATCCCCACATGCACCAAACTCGTCCACTGACTCGCCGGACACTCCAACTCCCCATACA
ACACCTCCACCGTCCCCCCGAAATTTCCCTTCATGATCTGCCTGTGCGCCGTCGACCCCGTCGTCCCAAACTGCATCTTC
TCCATCCACTTATAAATTCCCGCTCCCCAAAAATACTGCGAATTCGTCGCCACCACGTCGGGACTGTCGCACAAGGCCGA
AGCACTCCCCGTCAACGCCATGCTGGCGCCGTAGTAGTCGTAATTCCACGAGAGGGCGATGGCCCCTCGAGTGAAGTACG
CGGAATGGGCGGGTATATACCCGCTCACGTCGATGGCTCCGTTGGCAAGCGGAACGGGTGCGGCGGTGACGTTGCGGCAC
TCGCATCCCTGTTGTCCCTGTCGGGTCTCGTCGCAAAATTCCGTGTAGCTCGTCTCCGTCTCCAAATAGGCCTGACTGCA
AGTCTTGGTTTCTTTGTCGTAATGTTCCTCCTTGCAGGGTTTGCAGTAGGTGATGCCGTCGGTGCCGACGACGGGATCGA
CGCAGTGATGATCCTCCCGTATCGTCGAAAATCCAAAAGTGTCGGCGGCGACGTGAGCGAGGAAGGCGGCCACTTCCCGG
CGGATTTGCTCTTCGGTTCCCATGCCGGCGAATTTTTCGTCGTGGTTTTGGTTGTATTGGGAGACGGCCGCGCAGAATCC
GCCATAGCCGAAGACGTCTCGAAGGCTGGGCGGTTGTTGCGAATCTTGGGTGGAGTTGACTTTCACGATTTGATCGAACA
TTTCCCGCGTGAGAATCACCGTGACGTTGTCCATCGTACCGTCGTCCTCGCACAATTGGATCGCATCGTTGACCTTCTCG
CCCGACAGAGGCGCCGGAGGAATCCTCGCGCCGCCGTTGTTGACGTCGTTGCAGAAGCAGAGAGTTTCGAAGTTGCACGG
CCACCAGTATTGGCCCATGGCGCAGGGACTGCATTCGGAATCGGAGACGGGTTGGGAGAAGGGGTTGCCTATGCAGAGTT
CGCCGAGGGGGCATCCTCCCTTGCAGTTGGAGAGGTTGGCGGATTGAGTTGGGGTTGGGAGGAGCAGGAGGATCTGGGAG
AGGGTGAGGAAGGTTAG
>mikado.scaffold_6G220 mikado.scaffold_6G220.1
ATGGTCAACAAAATGAACAAATATATACTGCCACCACAACACCCCAAAACCCCAACACGCCGACCACGAACAACTATTCC
CCTCCTAACCTTCCTCACCCTCTCCCAGATCCTCCTGCTCCTCCCAACCCCAACTCAATCCGCCAACCTCTCCAACTGCA
AGGGAGGATGCCCCCTCGGCGAACTCTGCATAGGCAACCCCTTCTCCCAACCCGTCTCCGATTCCGAATGCAGTCCCTGC
GCCATGGGCCAATACTGGTGGCCGTGCAACTTCGAAACTCTCTGCTTCTGCAACGACGTCAACAACGGCGGCGCGAGGAT
TCCTCCGGCGCCTCTGTCGGGCGAGAAGGTCAACGATGCGATCCAATTGTGCGAGGACGACGGTACGATGGACAACGTCA
CGGTGATTCTCACGCGGGAAATGTTCGATCAAATCGTGAAAGTCAACTCCACCCAAGATTCGCAACAACCGCCCAGCCTT
CGAGACGTCTTCGGCTATGGCGGATTCTGCGCGGCCGTCTCCCAATACAACCAAAACCACGACGAAAAATTCGCCGGCAT
GGGAACCGAAGAGCAAATCCGCCGGGAAGTGGCCGCCTTCCTCGCTCACGTCGCCGCCGACACTTTTGGATTTTCGACGA
TACGGGAGGATCATCACTGCGTCGATCCCGTCGTCGGCACCGACGGCATCACCTACTGCAAACCCTGCAAGGAGGAACAT
TACGACAAAGAAACCAAGACTTGCAGTCAGGCCTATTTGGAGACGGAGACGAGCTACACGGAATTTTGCGACGAGACCCG
ACAGGGACAACAGGGATGCGAGTGCCGCAACGTCACCGCCGCACCCGTTCCGCTTGCCAACGGAGCCATCGACGTGAGCG
GGTATATACCCGCCCATTCCGCGTACTTCACTCGAGGGGCCATCGCCCTCTCGTGGAATTACGACTACTACGGCGCCAGC
ATGGCGTTGACGGGGAGTGCTTCGGCCTTGTGCGACAGTCCCGACGTGGTGGCGACGAATTCGCAGTATTTTTGGGGAGC
GGGAATTTATAAGTGGATGGAGAAGATGCAGTTTGGGACGACGGGGTCGACGGCGCACAGGCAGATCATGAAGGGAAATT
TCGGGGGGACGGTGGAGGTGTTGTATGGGGAGTTGGAGTGTCCGGCGAGTCAGTGGACGAGTTTGGTGCATGTGGGGATG
GTGAAGGAGAGGATTGCGCATGTTTGCAATGCCGGGGCGGTGTTGGGCGTGTACATCGAAATGGATCAGTGCGATATCCC
GATTGATTGCGTGGAATGCAAAGAACTCAAGGATTTATACGAACAATGCAAGGTGGATGGGACTTGTGAAGCGTGTGCGA
CTTGGACGGATTTCGTGAGGTCTTCGGCGCCGACGGTGGCGCCGTTGAGGGTGCAGCCTCCGAGTTGGGATGATTGGTCT
CATTACAGTCCGAGATCGGGGGCAGGAAGTGGTTTTGGAAGGAGTGGGCGTTGGAATCAACACTTGGGGTTCATGACTGC
GTGTACGATGATTTTTTTGGTTAGTTGGTTGCTTTGA
>mikado.scaffold_6G457 mikado.scaffold_6G457.2
ATGAGCTCTGGCAACCACGACCTGATCGGATCGTCGTCTACGCCGGCGGCTGCGATGGATCAGCCGTCGCCTCCTCAGCA
TGAACTCAATGATAGAGAGAATGAGGAGCGGAAGGGCCAGTTCAGCACGAATAAGGTTGTAATCATGAATTTTCCTAGAA
ATGGTGGCTCTTCGACGAGCCACCGCCATGGCAAAGCCTATGGCCACGTTCGCGGCCATGGCCACGGCCGTCGTCAACGC
CATCGAACGAGCATCCACCGGAGACTAGGTCCTCTCTCGGTGACCAGCACCCTCCTCCTTGCCGCCGTTACCTCCAGCCG
CACAACCGAGATTCTCACCCGCCCATCTGCACTCCTTCCAACCGCCCTCGCCCTCCCCATGTCCAACTCCGTCACCGGCG
GATACCTCACCCGCCCCCGCTCCCGCAACTACCTCGCCTGGACCTCCAACGCCCTCCTCCCCACCTCGTCCCGCCCCCTC
TCCTCCCTCCCGGAATGGGAACCCACCCCCCACAATCTCATCATCGGCCCCACCTGCGGCGCCGTCGACGGGTCCGAGAG
GAATTACGACCTGCCCATGAGCCGCCAAGACGGCGTCATGATGCCCCTCAACGTCCAGGCCGTGTACGCCCACGACGAGG
CCAGCGGGGCCGCGGGAGTCGAAGTCAAGGTCTCCTTGTTCGGGATCGACGGGGGAGGCCATTTCGAATTCCACGCGTGC
CCCCTGACTTATCCCGAGACGCCCACCGAGGAATGTTTCGAGCGGTATCCGTTGACGTTCGTGGAGGACGAGCATTACGG
GGCGGTGCCCGATCCGCAGTATCCGGAGAGGGCGTATGTGCCGTATTTGGGGGTGTTTAGCAGCAACGGGTTCAGCGGGG
GGTGGGAGCCGGTGAAGGACGAGCACGTCGGGCCCGGGGGAGGGGAGATGATGGAGTTTAAGTATCGGTTGCGCTTTCCG
GAAGCGGAGAATTTGTGGACGGAGATGGCGGACATTGTTCCCAAGAAGGAGGACGAGAGGGGAAACAGAAGAAGAAAACG
AATTCGAAGAATGGCCGACGATTCTGTGAATCATGAAAAAAGGGAAAAGAAACAAGCCCCTCAAGATCAAGAAGATGAGG
GAGGAGTCGTCGTCCAAACCATCGACTGGGCGGCCAACGGTGTCTCACCTCCCGATGTCGATTGGGCCTTTCACGGCTCG
GCCCCGGCCGGCACCGATTGGGGCCAAGAAAAGGAATCGTCCCCGGAGGAACAACAAGTGATTCAACAGCAAGACGACGT
CAAGGAGCAGCAAGCCTCACAAACGGAAGAAATGATGGAACATCAGCAGGGGCAAGAGGAGCAGCAGTCGCTGTTGGAAA
AGCAGCAGCAAGAGCTAGAGCAACAACAACAACAACAGAAACAGCCAGAACAGCCACCGGTACCAGAAGCTCAATCCCAA
GCCAGCATCACCCCCGAATCACCCCCACAGGCACTCGACCCCGAATGGGCCGCCAACGAAGAAGTCCCCGAAGGTTATCC
AGACATTTTCTGGGCAGAAGATCTCGACACAAATTGGGCCGTCGAACTTCAAATCGAACACGATGCCAATCCCCCTGCAC
AGCCGGCGTCCGACACACCCAACACGGGGATTTCTCCCGAGGGCATGTCCGACAACACACCAAGCGATGCCGTGAATGTG
GATAGCATTTTGGCGGGAGAGGAACTGGTCCCCATTTCGTCCATGATCGATCTCGACAATCTCAACTCCGCACCGGAACC
GGAAGCCCAATCCTCTGTGGAAGACGAACCCTCAAAAACGTACGATCTCAAAATCCCCCCCTCCTCCAACAAATACGTCC
TCCTTCGCTGGCATTACGTCACGGCGCGCGATTGCCACCCCCCGGGTTACGATACATATGCCTGGCCCACGTCATGGGGG
CCGTGGAATCGTCCCTGGGGTGGAGAATGCAAAGGGAACGAATTTTACCCTCCCACCGAGTATTTCAATTGTGCCGAAGT
CATGATTTTGGGTCCCGACGTTAATACACCGACGGGGATGCCTACCAATGCCCCCGTGGTGGATTTGGAGGTGGATGAGG
GTCCAGTTCTAGTGGTCGTGGAGGAGGAGGAACCCGATATGGAGGAATTGTCTTCGGGAACTCCCGTAGCAATTTCGGAT
CTCGTCTTCATCGGGGTCAGCGAAGTGGCCTTTTTGGATGTCTTGCAGAATGATGAGGACCCGGATGGGGATGAATTGAG
CATCGAGGCGGTGACTGTGCCCAAGGAGGGAGGATCGATTCATGTCAAAGATGGTGGGACGGTGTTGGAGTACACCCCAC
AGGAGGAATTTGTGGGTGTAGATTTCTTTGAGTACAAAGTCTGCGATCCATCGCACCTTTGTGACACTGGTACCGTAGAG
GTAGTCGTCGGCCCCGTCATCGACCTCATCTTCGCCATGGACGATGTCGCCAATGTTACTGCCGGCGAGACCATCGAGGT
AGACGTTACAGCCAATGATATAGTTCGCGTCAATGCCCCCCTCGAGATCTCCGAAGTGAGAGGCGGTCGCTTTGGAACCT
GTGCCATTACCTCCGATAATCAAATTGAATATACTGCCGATGAAGGTCGCATCGGCGCAGACCGATGTGATTACGTCGTT
TGCATACAGGATTTTTGCGATAAAGGACGATTGGAAGTAGAAGTGTTGGCTTCTTTGACGACCATGTCCAATGCCGCTCC
GCTGGCCAAGCCAGATTCTGTCACAATCAATGTGAACGAAGTAGCTCTTATCGACCCTTTGAGGAATGACGAAGATGAGG
ATGGCGACGAGCTGACGATTACAGAGGTTTCGTCCCCGAGCAATGGAGACGTGGAGATCGTTAGCGGTGGTAAGAGTTTG
GAATATATGCCGGATGACGAATTTACTGGGGTGGACGACTTCACATACACTGTGTGTGATACATCCAATCTTTGCGATAC
TGCCGACATTAGGGTTACAATTAGACCTTCACTCAAAGCAGTCAAAGCAGTCGACGATGCAATCTTGACCGGATTCGAAA
CTGCTGTCAAAGTCGATGTTGTTGCCAACGACGAAGTTTTGGGAGAGGAAATTCCCACAGTAACAAGTGTAGATAACCCA
TTCAACGGCAAATGCGAAGTCACAGGCGACAATCAAGTTCTGTTCACTCCTAAGGATTCTTTTGAAGGCTGGGGTCGCTG
TACTTACACTGTATGTGTTGGTGATGTTTGTGACGACGCCCGTCTTAAGATCAAAGTGTTCAAGGAATACCTCATTGATA
AACCCGACGCAGAAGAATTAGTAGAGGTTGAAGACGAAACGGGTGATGATGAAGAGGAAAACGGAGAGGAAATTTTGGAC
ATCGGCGACTTTATGTCTGCAAATCTTTCTCCTATTGCTAATGATGATATAGTCACATTGCAAACCAATGAATTTGTCGT
CGTCGATGTTTTGGCGAATGATGAAGGAGTTGATGGTGATGATCTTATGGTGAATTCGATCTCGCAAGCGCCTGTCCATG
GTGATGCCAGAGTAGTGAACGGCTCAGTTTACTACATCCCCGACAAAGATTTCACCGGCCTAGATTCATTCCAATATACT
GCTTGTGACACGTCAGACCGATGCGACGCTGCCACAGTTGACGTGACTGTCATTGAGCCGATCGTTGTTACAGTTGAAAA
CGACAGGCTAATTACGCATTCAGATAGTCCTAAAGCCGTTGATGTTCTCAAAAACGACTCTGTCAATCAGAACATACCAC
TCGAATTGACTGATGCAAGTGTGGCATCAAACGGAAGGTGTGATGTAACTGAAGATAATGAAGTTCTTTACTCTCCAGAC
CCAGGGTATTCAGGTTGGGATCGTTGTTTCTACACTGTTTGTGCCGGTGAAGTTTGCAAAGAAGGCAAAGTAGGAATCAA
AGTATTTCCACATGATTCTGATGATGAATCTTCTTTGACCGATGAACCAATTCCGATTCAAGCTTCCGCTTCAGGCATTG
AGGTATTTGCAGTGGACGATCATGCAGCTACCGCAACTGAGATTATTTCTATTGACGTTACTGCCAACGACTCCACAAAC
AGTTACGAGCCTCTCAAAGTGACCGACGCTCAGCCTGCAATGCATGGGCAATGTGAAGTCACAGATTCAAACAAAGTTCG
ATACATTCCTGATGGAAACTTCGACGGTTGGGATAAGTGCACCTACATTGTTTGTGCTGGTGATGTTTGTGATGATGGCG
TGATTGAGATCAAGGTTCTTTCTACACCCATCTACGATATGTACACAGTTGCAACGGATGCGCCTCCCACAGAATCTATC
GAAGAACTCAGCAGTGAAATTGACTTGGAAAAAGTATATGCTGAAGATGAATTGGTTGTGACATCAATGAACACACCTGT
TGTTGTTGATGTGACATCAAATGATTTTGTCAAAGGAATGGGCCCGCTGAAAATTACCCATACCGGTGGTTCGAAGAACG
GGCTATGCGAAATTACTTCTGACAATGAAGTCATTTATACTCCCGAGGAAGACTTCGTAGGCCAGGATCAGTGCGGATAC
ATCATTTGTAACGAACATACTATGTGTGACGAAGGCATTCTAACAATCAAGGTAACAAGGCAAAAAACAGCATCAAAAGG
AATGGAACTGTCCGCAGCAGCTCTCGAAACTCACGACGAAGATATTATTTTGAATCCCAATGGAGCGAAGGTGTGTGCCC
ACGTCAAATCGAGATCCGACATTGGCGGCAGGAAACTTTCCACTGATGGGTCAAAGACCACCTCCCAAGCATGCGTTGGA
GATTCGCTGATAACAATAGTAACACAATCCAGCACAGGAGAGATACTAAATTACACCTCCACGTTCCACTACAAGATGTC
GCGGTCAATATCACCTAGGGACGACTACTCTGATCTCTCTGTCCTACGATTCGGAAGATCAGCGAGCATTAACTCTATGG
ACAATTCATACACTGAAACTGTAATATCAATTCCAGCTTCTGAGGATGCTAGTATTGTTCCCGGCTTCCCAGATCAAAAC
TTCGGAATGTCACCATCCTTGCTTGTCAACAGCGAAAAAAGTGCTGGTGGACGTTTTGATTCTGTGTTGCAGTTCCGAAC
AAGCTCTATAGATCCGTCCGTCTGTTCAAGCGGCATAATGAATGCCAAAGTTCTCGTTTACTCTCTTGCCGCGACTGCTC
ACGGAGGAATATTTTCAACCACTTCAAATCAAATGTGGTCAGAACAAACAGTTACATGGAATACTGGGCCAAGAGGCGAC
GGTATTCTCTTGATTAGACTCGGACCAGTTAAGAGGAACAATTGGTACGAAGTCGATGTCTCAGCTGCGCTCCATCTCGG
ACAGCCATTGAGCATTCGCATTACTTCCGATGCCGAGTCAAGTGCGAAAGCACAATATGTATCACGGAACAATGATGCTG
AGGCTCTGCGGCCTGTTTTAAAGATTACTTGCCTATCCTTTGACGGTGCTACCGAGGGAGATGTTTAA
>mikado.scaffold_6G726 mikado.scaffold_6G726.1
ATGATATCCTCAAAACCACGCTTTAAGCTGTCACTATTCCTACTATGCTCCCCACTTATCGCTATTTCGGTGGGATCATC
GGAGGTTGACACGTCCTCGACAGAAGCTGCGGCGGTCGTAGACAAACGCAGGAAGTTGGGCATCGTGCCGCAAAATGTCT
GTGGAGCCGGCTTCGGTGATGCTGCGGCATCATGTGGGACCCGCTGTCCTGGGGGAACCGACTCGGAGTGTCCTACGGGC
CAGGCATGTTATGCTGGCGTAGAGTGCCCCGAACCCCCAACCATTTCTCCCGCTCCGACTCGAAGTCCAGTAACTGGTTT
TGATGTTGGGAATCATGACAAGGAGATAATTGGCTACTACGCGTCTTGGCAGTGGTATGATCGTTCCAAACTGGCAAAAC
CATCTAACATGGACTTTAACAAAGTTACTCGCGTTAACTACGCTTTTTTCCAAATTGATACTGCTGGAAATATCTGGGGA
ACGGATGACTGGGCTGATCCCCGCCTCCTTTTTGGAGACGTCAATCTGAACGCTGGAACATGTGGGGAAGGCACCCCTGG
TTGCAGGTGCTCGTGGACGACCCCTAATTCTAAAATGTGTTACTACCATATAGAAGAAACCGGCCTTATTCGTCTCGTCC
ATGACTCCGGTGGAACAATATATCCTTCGATTGGAGGGTGGACGCTCTCCGAACCATTCCCTGTGATGGCAAAAGATCCG
TCCTCTCGCGGAAACTTCGTGTCCAACGTCATGAAACTTGTGAGAGAATATGGCTTTGATGGTGTTGACATTGATTGGGA
GTATCCTGGCTATGCAGCACATGGTGGCACTCCTGATGACACTGAGAGTTTTAACTACCTCATGCGAGACCTTAGATTAG
GACTTGATGGCCTCGAGCAAGAAACAGGCAAGAAGTATGGATTGACAGCCGCCCTCCCTTGTGGTCCATCCAACATCAAG
AACATTGATGTTGCCTTCGTTTCAGATTATATCAATGAATTCAATTTAATGACTTATGATTTTCATGGTGCATGGGACTC
GTTGACCGGGGTAAACAGCCCTCTCTACGACCAAAGCAACGATCCTGAACCCGGATGGAGTGTGGATGGGTGCGTCAAAA
ACTGGGCAAGCAGAGGTGCACCAAAAGATAGACTTAATATTGGACTTGGATTCTATGGCCGTTCTTTCAAGGGAGCTACT
GAATTGAAAGTACCACACGGCGGCAATGATGACTATCACTGGGAAATTGATGAGGGATCTCCGCAATACTTTAATATTAT
GGATAAGATCCACTTAATGACTTCAGTGAGAGACGAAGAGACGATGACTCAGTACGCTTACTTTAATGAGGGCGGAGGGC
TGGTGTCATTTGACGACGTGCAATCGATTTGCGACAAGACCGAGTACGCTATGGACAATGCTCTTCATGGATATATCATC
TGGGAGTTATCTGGAGATGTGATGAAAGACCTCAATACTCCTCTACTTGATATCATCAACAGAAAACTTGTCTTGACTGA
AACAGATTGCGCAGATCCCTATGCTCCCGTGGCCACCACCACTACTGTAGCCACGACTACTGGTGCATCCACAGGTGCTA
CATTGAGTACTACTACATCCACGAAGGATGACACTACCACCACTACTACTTCGACCACAACACAATCGTCAACTACAGTG
AAGGAAGAAACTGTATCGCTGTCTGATGAAATGATATCAAGTGGGTTGTCAGAGGGGGTTGAGTCAAGCAATATGCAGAG
GAAACCCGTGCGACGCAGGGATGCCAAGCCAGAGAGACCGTACCGCCCCCCTAAACACGATTTAGTTGATTTGTAG
>mikado.scaffold_7G365 mikado.scaffold_7G365.1
ATGACAAACCATTCATCAAATCCAGAAGCGCCGCCGCGACGAAGGACCGAGGAATTCGCCTCCAGGTGGAACGTGCCTTC
GTCTTCACCGTGTTCGTTGTTTCTGCTTTTCTTCTCTTGCCTTGTCCTCCCGGCACTTTCTCACGACAAGACAATTATAT
CGTATTATCCGTCTTGGCAATGGTACGACCGCGGTCACCACGCCAAGCCATCCAACCTCGACGTATCCAAAGTCACGCGC
TACAATTTCGCATTCTTCCAAATCAACGAGCAGGGTGACATTTGGGGAACGGACAGCTGGGCCGATCCCATTGTCCTCTT
CGGCGAATTCGACTGGAGCGGCGCGGGTCAACAAGCCTGCTCCTGGGACGCCCCCGGCGAACCCCCAGTCTGCGCCGCTC
ACCACTACCAGCAGGGCCTCCTCTACCTGGCCCACCAAGCAGGCGTCGAAGTCTACCCCAGCATCGGCGGCTGGACGCTC
TCGGAGCCATTTCCGGCCATGGCGGCCAACGAGGCGGCCAGGCGGAAATTCGCTTCTAATTGCGTCAAGTTGATTCGGGA
TTATGGATTTGATGGGATCGATATCGATTGGGAGTATCCGGGGTATGTGCCTCATGCGGGGACTCCGGAGGATACGGAGA
ATTATTCTTTGCTTATGAAGGATATTAGGAGGGCGTTGGATCAGTTGGGGAGCGAGACGGGGAAATTTTATGGCCTTACG
GCCGCTCTCCCTTGCGGACCAGATTTAATTGACAACATTCAGATTGATGTTGTTCGTGATTACATGACCGAGTTTAATCT
TATGACGTACGACTTCTTTGGAAGCTGGAGCCCTACAACCGGTGTGAATGCCCCTTTGTACGATCAAGACGGGGGGCCTG
GTCTCTCAGTTCATGGATGTGTCAATAACTGGCTTGCCGGTGGTGCGAAACCTGAACAAATCAACATCGGTTTTCCGTTC
TACGGTCGATCATACTCCGGAATCGGCCTAACGGGATTGTACCAACCACACGATGGAGCAGCCGACACAATCACATGGTC
CGACGACGAGGGATCTCCTCAATTCTTCAACATCATGGCAAAAATATCACAGTTCACTACATTTCGGGACGAGCAGACCA
AAACTCAGATTGCTTACAACTCCTACGGATTAGTGTCGTATGATGATGAAGTTGCCATTTGCGATAAGACAGAGTATGCC
ATGACACATGGCTTGAATGGTTATATTATTTGGGAAGCTACAGGAGACGTCATGCCAGACCTTTCAACTCCGCTTCTCGA
TGCGGCGGTGTTCAAGCTAAACAACCCGGATGTGCCATGTAGTCCGGAATCCGCCGACGTCGAGGGTACCGATTCCGATG
CGGAGAATCCGTGGTATGCGAAGAAGACTACTGATATTTGTATCAATGATGGAAAGCACGACAAAAATTTGCCTGATACT
CAGTTATATGCGTCGATGTCCAAATGCTGTAAAGCGGCCTTTGCATGGGATCCCGATGGGTGCATGGCGGCATCCACACA
CGGAACCTCAGCTGGAAAATGGTACGTCCATATGGGAGGGTGCATTTCCGAAGGTAACATTCCGGACTGGATCGACGATT
CGGATATTTTCACAACTAAAGAAGAGTGCTGCTCTACGAAGCTCAATTGGAATCTTTCCGCTTGTTTGGGCGGTGGAGAA
ACCACATCGGATGTTGCGACTGCGGCGACCGTGGCTAGTGAAGAGTCAACCACAACAAGTACTACGATGACAACGTCATC
TGAAACTGCGATCACTACTTCGACTGAATCTGTGACGACAACAACCGAAGCCGTGACAAGCACATCATCGACAGAGCTCT
TAATCACAACGAGTGCGGAGATCACAACTACTACATCGATAGGGGAAGCAACGTCAACGGAGCCTACAACTTCTACTGAC
ATCACAAGCACAACCTCAATAGATGTTACCGCAACTACAACTGAAACAAAAAGCACGACCCCATTAGATACTACAGAAAA
AACTACAACTGACACTACGAGCACCTCTTCTACAGAAACGACGTCAACTACTACAGGGTCTGAAATTCTATCTGTAACAG
ATGATGTAGAAGCGCAGTCGGAAGCATTCGAATCTTGGACTAATGACGATTCTTCAGAGTCTTCATTCTATCCATACTAC
GGAAAAGATGGAACAGAAGCCAAATGCCGAAGCGACGGAAATTTCCCCGATTGGTTCTCCAAATCGGAAGCCGCTAACTC
TCGAGCGTCCTGTTGTGAAACGTTCTTCTTGCCCAGTCAATTCAACGATTGTATGATGGAAAGCATCAGGGAGGCACGTC
CTTATTATCCCAATTTTGAAGACATGTCCTGCAAGAACGATGGCAAGCAGCCAGATTATATGGGATTGGCTGGAGATTAT
CTTTTGCCGAATAAATTTTCGTGCTGCAACAACTTTTTCTCATCAGATCGGGATTTGATGATGAAATGTACTGGTTGA
>mikado.scaffold_7G450 mikado.scaffold_7G450.2
ATGAAACTCCTCGCCGCCTTCGTATTCGGCCAGAGCCTCCTGCCGAGTGTCCACTCTCATGGCTACCTGAAGACCCCTCG
CTCTCGCAACTACCACGCCTCCGTCGACCCCGTCTGGTGGGGCGGAACAGCCACCGATCCAGCCCCCGAAAGTTGTCCTC
ACTGCCTCAATCTTGGCGGCACTCTCGCGGTTTGCGGTCTGGTCGAGGACCGCAATTATGATTACCCCAAGAACGTCCTC
GGAGGACCACTCGCCCCGATCATCCAAGCTTGCTACCAGCCAGGAGCGATCGTCGACCTGGAGGTCATTTTGACCACTCA
CCACAAGGGTCACTTCGAGTACAAAGGCTGCGCCGTCAGTCCGGGAGAGGTCCCCACTCAAGAGTGCTTTGATGCCCATC
CTCTCACCTTCATTTCCGATGAAGTCTACGGTGGAGCCGCCGATCCTAACTACCCCGAAAGGGCCTACATTCCCATCGTG
GAATTTCCGCTTCAGTATCAAGGGGGCTATGCCTACTTTCGTCACAAGTTCCAACTTCCCGCGGATTTGGTGGGCGATTT
GATCATCTTGCAGTGGAGGTACGTCACTGCCAACAGTTGTTGGCATGAAGGATACAGAGATTACGAGCCTATTCCCGGTT
TCTTTGATCCGAAGGACGAGATGCTGAGTGATTGCGGGCCGCTTCCTCCGGACGGCAATGGAGTTCCCGAGCAGTTCTGG
AACTGCGCCGAAGTCCGCATCACTAGCAATTGCGAAGCACCTCCGGCAACCTCGACCACAGTGGCTACCACGACCGCGGT
CAACACCGGAGCGACCGTCTCGACCTCTACGGCCACCACAACCACAACCAAGGCTGCAACGACAACCAAGTCAACCAATT
TAGTCCTGAATCAAGAACCCCGCTGCGGGACTTCCGAAATCGACGCCCGCGAATTCTGCCGTCCCACTTGCGTTTCCGAT
GCCGATTGCGAGGCCGGCCAGCACTGCTGGGGCACCAACGCCAATTACTGTGGGTCCATTCCGCAACGCATTTATGAGAA
TCCACAGCTATCGACAGTGACTCATCGGTGCGGTGAGACGGAAGCAATGGCGAGGACCTTTTGTGGAGAGCCTTGTACTC
ATGGATGTTCCAACCCGGGAGAGAGCTGCTTTGCTCTTCATGGGAATTACTGCGGGTCGAGTTACACCGAGGTTGGTGGT
CCTGCAACGACAACAACAGAAGCTGCCACAACTACGGTGAATACTGGTGCAATTGTTACAACTACCAAGACTGCCTCTAC
AGCTGCTACGACCACCAAGGCTGCCACGACGACAACTACCACATCTGCCCCGCCTCCTTCGTCCTGTCCTAACAAATCAG
CCGTTTGCGGGCCCGGGGTGCCTTGCTCCAATGGAATGTGCTGCTCCCAATGGGGTTACTGCGGAACAACCGCCGATTAT
TGCGGAACATGCTGCCAAAGCAACTGCGGAGACAGCCCCACTCCTCCTACCCCGACACCACCCACTGTAAACCCGCCCAC
TCCAACTCCTCCTACCAACTCTCCACCGGCCATTGCCCAAGAAGACTCACGTCTCATAGCGTACTTGGGTAACTGGCAGT
CATGTCCTACTGCCAACCAGTTTGATGCCTACACTCATATCGTCATCGCTTTTGCCGTATCGTACACATGGTCTCCAGGA
AAAAACAATTGCGACAGTCAGTGCAATGTCCAGCCAGTTGTCCCCATCTGCAACAACCAGAACAACCAAGCCCTTGTAGA
CACCTGGAGAGCCCAAGGCAAGAAGATCATCTTGAGTTTCGGAGGTGCAGGAATGGGAGGCAGCTGGTACGGTGACTCGA
ACAATTGCTGGGACTACTGCTTTGGAAGAGAGGAAGCACTTTCCACTGCCCTTGTCAACATCGTCCAGAGTCAGCATTTC
GATGGAGTTGATATCGATTACGAATATTGCTACGATATAAACGGTGCCCAGAGCGGACGATGTGGTCAACGCGATACCAG
TTTGTATAGCGACGCCAAGGCCCAGAACTTCTTGTCCAGCATGACCTCCTTGCTCCGACAGAAGTTGGACGCATTGGGAG
ATGGATACGAAGTAACTCATGCCCCGATGGATTCTGATTTGGTGACGACCTCGAAGTACTATGGCATTTTGAAAGCCCAG
AATGCGAATTTGGATTTCTTGATGCCTCAATTCTACAACGGAGCGACAAGGCCTGTTCTTGACGGAGCCTTGAACGGCAA
CGCAGGAAGACCTTCTACTATAAGCATGTACAATAGTTTGGCGAATGATTTGTTCCCAGGTCAGCCAGAGAAGGTTGTGT
TTGGGTTCTGCATATCCGACTGCTCTGGAACTGGGTCCAACGCTAATGGAGAACAAGCCGCTCAAGTCATGCGAGATGTC
AAGTCTTACAACAATGGCGAGTTTGCCTGTAACGGAGGAGCCTTCTTCTGGGTCGTCGAACATGACGTTGGTGGTGCTTT
CTCGGATCCTTTGTACGCCGAAGTGTCTCTGACTTCTGGATGTAGTAGCGGAGCTACAACAACGACTGCAGTCACCACAA
CCAGTTCTGGAACTACAACAACCGTTCCCGCAACGACAACTACGGTTTCTAATACCGGAGCAACTGTAACAACGACCAAA
GCCGCTACTACCCCAGCGACTACTCCCACAACCACCGAGGCTACAATCACCACTGAAGCGACGACTACGACTAAGACTAC
TACCACTACTGCGGCAGCTACCACAACAACTACCACATTTGCCCCGCCTCCTTCGTCTTGTCCTAACAAATCAGCCGTTT
GCGGGCCCGGGGTGCCTTGCTCCAATGGAATGTGCTGCTCTCAATGGGGTTATTGCGGAACAACCGCCGACTATTGTGGA
ACATGCTGCCAAAGCAACTGCGGAGACAGCCCCACTCCTCCTACCCCGACACCACCCACTGTAAACCCGCCCACTCCAAC
TCCTCCTACCAACTCTCCACCGGCCATTGCCCAAGAAGACTCGCGTCTCATAGCGTACTTGGGTAACTGGCAGTCATGTC
CTACTGCCAACCAGTTTGATGCCTACACTCATATCGTCATCGCATTTGCCGTATCGTACACATGGTCTCCAGGAAAGAAC
AATTGCGACAGTCAGTGCAATGTCCAGCCAGTTGTCCCCATCTGCAATAACCAGAACAACCAAGCCCTTGTAGACACCTG
GAGAGCCCAAGGCAAGAAGATCATCTTGAGTTTCGGAGGTGCAGGAATGGGAGGCAGCTGGTACGGTGACTCGAACAATT
GCTGGGACTACTGCTTTGGAAGAGAGGAAGCACTTTCCACTGCCCTTGTCAACATCGTCCAGAGTCAGCATTTCGATGGA
GTTGATATTGATTACGAATATTGCTACGATATAAACGGTGCCCAGAGCGGACGATGTGGTCAACGCGATACCAGTTTGTA
TAGCGACGCCAAGGCCCAGAGCTTCTTGTCCAGCATGACCTCCTTGCTCCGACAGAAGTTGGACGCATTGGGAGATGGAT
ACGAAGTGACTCATGCCCCGATGGATTCTGATTTGGTGACGACCTCGAAGTACTATGGCATTTTGAAAGCCCAGAATGCG
AATTTGGATTTCTTGATGCCTCAATTCTACAACGGAGCGACAAGGCCTGTTCTTGACGGAGCCTTGAACGGCAACGCAGG
AAGACCTTCTACTATCAGCATGTACGATAGTTTGGCAAATGATTTGTTCCCAGGTCAGCCAGAGAAGGTTGTGTTTGGGT
TCTGCATATCCGACTGCTCTGGAACTGGGTCCAACGCTAATGGAGAACAAGCCGCTCAAGTCATGCGAGATGTCAAGTCT
TACAACAATGGCGAGTTTGCCTGTAACGGAGGAGCCTTCTTCTGGGTCGTCGAACATGACGTTGGTGGTGCTTTCTCGGA
TCCTTTGTACGCCGAAGTGTCTCTGACTTCTGGATGTAGTAGCGGAGCTACAACAACGACTGCAGTCACCACAACCAGTT
CTGGAACTACAACAACCGTTCCCGCAACGACAACTACGGTTTCTAATACCGGGGCGACTGTAACAACGACCAAAGCCGCT
ACTACCCCAGCGACAACTCCCACAACCACCGAGGCTACAACCACCACTGAAGCGACGACTACGACTAAGACAACAACGAC
AACTGCGGCTACCACCACTACTACCACTACTTCTGCAGCTACCACAACCACTACCACTAAGGGTGAACTTGTAATCGACA
GATCCAATCGATGCGGAACTTCCGAATTGCATGCCCGAGAAACGTGCGGTAGGAAGTGCGTTTCCAGTGCTGATTGCGAT
GCTGGAGAATGGTGCTGGGGTGTCCACGCGAACTACTGTGGATCTATCCCCAAGCGAATCTACACCAATCCTGTTCAGAG
CACTGTGTGGACGCGTTGCGGAAAGGATGAGATTACTGCTCGCACATTCTGTGGTGAACCATGCACTTGGGCGTGCAGCA
CCCCAGGTGAGGTATGCCTTGGCCTCAACCCCAATTACTGCGGTTCTCAGTACACTGAGGTATGA
>mikado.scaffold_23G5 mikado.scaffold_23G5.2
ATGATGGTACTCACCAATCGGACAAGACGCGTGTCATACGTGGCTTTATATTTCATTGGTGGTGTTCTTCCATCGTTGGG
CGAAGACTGTGGGATCCAAGCCGGCGGGGCTCTTTGCCCTAGCGGCTATTGCTGTAGTCAATATGGATGGTGCGGTACCG
GTGATCCATGGTGTGGAGAAGGGTGCCAATCAGGGCCCTGCTACGATGGTGCACCTGTAGGTTCTTACAACTATAATTAT
TGTGGTTATTCCTGGACCGACGCCAATTCGCGATGCGCGACATCCTGCGCCTTGGGAACAGATGCGGAATGTCCACCCGG
GGAAGCATGTTACGCAGACTGCACAGCGTGTCCCATGGTTGAAGTAGGAACCTTCCCCCCAACCACAACTCAAGTCCCAT
CGTTCCAGCCTTCTACAAGTATCAGTCCTTCTGCGAGCTCACAACCTTCATCTGGCCTTGGTGATTGCGAAATGTACAAG
AACACTGTCAACTTTGGTTATTACCAGTCGTGGGCAATTTACAGAAGTTGGTCTTGCAACCCACTACAGCCAGATGGCAT
AAATGTCGCTGGGTTCGGGTACACTCATCTAGCATATGCATTTGCTGGCATCAATGGCGCGACTGGACAGATTGAACCAT
ACAATGGAGTTACTTCAGAATTCACTTTATATTCTCTGATCAATTCACTCAAAACATCGAATCCAGGATTAAAAACGCTG
ATTGCTGTGGGGGGATGGACTTTTGATCAAACTCGATTTAGTTATGTTAGTAGTACAAGTGATAGAAGGATTACCTTTGC
AAATTCTGTGGTTACATTTTTGGAGTCTCATGGATTTGACGGCATCGATTTGGATTGGGAATACCCGGTGACCCGACAAG
GAACGCCGGAAGACTATGCAAACTATCCCCTACTTTGCGAGGCACTACGAACCGCCTTCAATATTGCAGGTCATACTGAT
TGGTTGATTACAATAGCCACATCGATAAATGCTGACACACTAGCACAAGGTTATGATTTGGTTTCTATGGCTCCACATGT
TGATTGGTTCAACATTATGTCGTACGATATTCACGGAGCATGGGACTCGACTGCAGGGGCCAATGCAGATTTACAATACA
TCACGAATACCATCAACTATATCCTTAGTTTGGACATTCCTCGCGAGAAGTTGGTGCTGGGATTGGCAGCGTACGGCCGA
AGTTCAAAACTGACAGACTCCTTTTGTATTACTGATGGCTGCCCCATATCCGGGGCTGGTCTGACCGGATGTCATGGCGA
GCAAGGCAACTTGCCTTATTTTCAGATAGACGAGTCATACGTCGTCCCCCTCAATTATGATTCGTTGATATTGAACTCCG
ACACAGCATCAATGGAATTAGTGACTGGTGGGAACATCTATTTTACAAGCTTTGACAACGTAGATACATTCAATATCAAG
TATCAATATGCATACGAGAAGTGTATGAGAGGTATCATGTGGTGGGCTGTTGATTTGATAAAACATCCTCTTGTACTTCA
AGAGTTCTCAGATCCTACGTCAAGTCCCACTATGACGACCCAGCCAAGCACATCATCAGTTCCGTCAGCAGCACCATCTA
GTTCAGTTCCACCGTCTCAATCTTTGGTACCCACGGGCTCTCCAACTGGACGTCCTACACTTGCACCGGTTGCATGCGGT
GCAGGTTGCCCAGTAGGGTCCAATGAAATGTTTCCCACCTTAGACTGTTTGGGATTTTACTACTGTGTTAACGGGGTTCC
GTCGTCAAACATTTATTGCGCTGCCGGTACTTTGTACGATGTGAACATTCGAGGCTGCAATTGGGATTATACCGTTACAT
GTCAGTGCACAAGCGGCACCGCTCCAACAACATTACCAGCTCCAGGAATGCCGACACTTCTTCCAACCTCTCTTCCTAAT
CCCTCCACAAGCACGTGTGGCACATGTCCAACTTCAGGCTGGGCCCTTGTAGCTTCACTAGGCTGCTCAGGATTTTATCA
CTGTCTCAATGGCACTCCACGTGATTATATTGCCTGTCCAGCAAACACTCTATTTGATAATACAATTCAGGGATGCGATT
ACGATTACAGAGTAACTTGCGCGTGTGCAGGGGCGACCACTTCTACACCAATACCAGGAACTACTCCAAAACCAACAGCG
AATCCTACTCCACATCCCACTACTCCGAGTACAAACCCATGGTACCCTGATTGGTCGAATACCAACACTTGTCAAAATGA
CGGGAACCAGCCAAGTTGGATGACACAGCAATACTTTTCATCTACAAAAGAACTCTGCTGCAATGAGTGGTATTGGTGGG
ATCCAACTTGTGTTTGA
>mikado.scaffold_24G266 mikado.scaffold_24G266.1
ATGAGTATAAAAAAGTACACCTACTTTGGAATTATATTTTTTATAATTTCAAGCACTTTGGCCTTGAATAAAATTCAAGA
AATCTCAACCTCAATCTTTGATCCTCCCGTTGTAGATTTTACTTTTAATAATAATGTATGCTCTGGCGATACTGTTTCTT
TTACTTCTAATGTTTCGGGTGATGGACCTTTTGAGTATACATGGAATTTTGGTGACGGCGAGACATCAACACAAGCCAAC
CCAGATCATGAGTATAACGCTCAAGGATGTGGTACACAGAACTTTAATGTTTCATTAACCGTTACAGATGATAACGGTGA
ATCGACTACCGAAGTTCAGACTATAACAGTTCTAGAAGAACCAGATATTGAGTTTATAGATACAAATCCAGGTGTGGCAG
GATCATTCAATAACTGCGGAAACACTAGTGCTAGTGCTGAATTTTTAGTTGAGGTAGGTAATATTTCTAGTTCTTTAGCT
TGTATAGATTCTTATGATATTAACTGGGGAGACGGAAATGTAGAAACAAATGTTACTTTTCCTATTTCTCATAACTATAT
TGGGTTTGGAACTTACAATATGGATATTACTGCAACTGGTGATAATGGGTGTAGTGCTACAGAACGATATATTGTTAGAA
ATGCAACAAATCCGTCAGGTGGTATATCAGGGCCAGGAAACACTCAAAACCTTTGTGCTCCTTCTGAACCTATTCAATTT
CAAATTACCAATTGGGGAAATAATACATCTGACACCACATACGAAATAGATTTTGGTGACGGTACTACAGTCACGTACAC
TCAGGCAGATTTACTAGCTTTTGATCCTGGTGGTACATTGCCTTTTCCTATCGTACCTCATACTTATGAAGAATCAAGTT
GTCCAAATGAATTTGTTGCGAGATTATGGATTAGAAATGCCTGTGCACCAAACCCTAATCCGGCAACATTACCTAATATA
TTAATTATAATTAGTCCAGAGGCAAACTTTGATGCTCCCAACATTGGTTGTGTAAATAATGCAGTACAATTTGATAATAC
TTCTGAAGGCGGTTTTGGTTTCAATTGTAACGAAAATGTTCAATTTACATGGGATTTTGGTGATGGCAACTCTACGATCA
CTACTGGTTACGAAAGTGTTACTCACGTGTATACAACTCCTGGAAATTATACCGTAACATTAATTGGGGATAATTTTTCT
TGTGATGAATCTGAATACTCTCAAGATATTTGTATAGAGCCTCCTTTAATACCAACGTTCACATCAAACAATACTGAGAG
TTGTGCCCCTTTTAGTGTAATTTTAACTAATAGTACTGATGAAACAGATCAATGCGGTACTCCAGAATATGAATGGACAG
TAAATTATTCTCCAGATTTCTGTGGCACTGGAAGTGATTTTAGTTTTATAAATGGGACAAGTCTAAATTCATTCAATGCT
GAAATACAATTTAATAATCCCGGTCTTTACGAGATTATTTTAAAAGCTACTAATTCTTGTGGTACAACAGAAAGTGTACC
TCTAGAAATCATTGTTAAATCACCTCCAGCAGCATCTATTGATCCTATAGCTGATGCTTGTGGTACGGCCAGTTTTAATC
CTACAGCTACGGTCACTACCTGTGCGCCTGCTACGGATACTGTAACTTATAATTGGTCTTTTCCAGGAGGTACACCAGCC
ACATCCAATTTATTGGATCCTGGAACCATTAGTTATACCACACCAGGCGATTATACCGTGACGTTTAGTGTTACTAATGC
CTGTGGAACAGCTACCGTAACCGAAGACTTTTCAGTGAATGAAAGTCCAACCATCACCAATACCGATTTTGATGAAACCT
TATGTTCTGGAAACGATAGTACTGCTATAGTCCTAACGTCTGATAATGCGACAACCACCTATACATGGACATCAAATAAT
CCAGCGGGTCTCACAGGCTTTATTCCCAATGGAACCGGAGATACTATTCCGGCACAAACGCTCATCAATACCTTAGGCAC
ACCAATTGATTTAATATATACGGTAACACCAGATATTAATGGTTGTGTTGGTCCATCAGTCAGTTTTACCATAACAGTAG
AGCCAGCTCCCTTTATTGATGTTCAACCGCAGCCTGAAACCATTTGCCTTAACGGAACATCAAATGATTTAACGGTAAAC
TATCAAGGGACAGGCACACCAAGCTATCAGTGGTATGTGAATACCGTTGATGATACTGTTGGTGGTACTGCCATCGCAGG
TGCTAATGGGCCAACGTACACGCCACCAACGGATAGTTTAGGCACTTTATATTACTATGTTATTATCACATTTACAACTG
GTGATTGTAACGAAATTATATCGGATACTGCCGACATCACAGTCGAAGACATCGCACAAATTGCTACAGAGCCTATAGCG
ACACAATCTATTTGTGTTGGAGGTACTTCAGACGATCTTTCAGTATCTATAACTGGAGGTGCGGGAACGGTGAGTTACCA
ATGGTATAGTAATACGACTAATACGAACACTGGAGGTACAGCTATTACAGGTGCTACATCGGCTAGTTATACACCACCTG
TTTTTACGGGTTCAGGGACGTTTTATTACTATGTTGAGGTTAGTTTTACTGGTAGTGGTTGTTCGGGATTGGTAAGTGCC
GTGGCTGAGGTTATTGTGGTTGATGATCCAGACATTACGAGTCCTGATTTTGGTATGCAAAGCGTATGTCAGAATACTAC
TGTAGATCCTTTAGACGTTCAGGTATCTGGTGGATTGGGAACCATTTCTTACCAATGGTATGTTAATACCGTCAATAATA
CAACGACTGGAACACCCATTGCTGGAGCGACCGCTGCAATCTATACACCGCCTTCTGATGTGGTTGGAACCTTCTATTAT
TATTGTATTGTGACTCAAGATGTGTCTGGCTGTGAGGTGACGAGTTCCGTCGCTACTGTTGAGGTCACTGCAGCCGCTCA
GTTTACTACACAGCCACTTTCGGATGAATTATGCTTGGGAGAATCCACAGCAGCGTTAAGTGTGTCTTATACCAACGGAA
CAGGCACACCGAGTTACCAATGGTATGAAAACACCGTGAATGATACCACGACTGGTACAGTCATTGCTGGTGCGACCACG
GATACGTATCAACCTATCGTTGATTCGGTAGGCACAAGCTATTACTATGTCATTATTACGTTTAATACAGGTGGCTGTTC
TGAAATCATTTCGAATGTTGCTGAAATTATTGTGAACGATACTCCGAGTATCGCTGATGGTGCCGTATTGATTTGCAGTG
GCACGACGTTTGAATTTTTGCCAGATGGCGTTGCAGGAAATGTGGTTCCGGTTGGGACGACTTATACTTGGACTGATCCC
GTTGTCAATCCTGCAGGTAGTATTATTGGTGCATCTGCTCAACTAACACCTAGTGCGACTATTGCTCAATTTTTAGAAAA
TACGACCATTAACCCAGCAACGGTCACTTATACAGTGACACCTGATACCAATGGTTGTATTGGTGCTGATTTTGAGGTTG
TGGTTACGGTGAATCCTTCGATTTCAGTGGCTTCAACTGTGGTTAATAATAGTTGCTTTAATTCTGATGATGCGTCTATT
ACTATCACCATTACTGGTGGTGTGCCTTTTACAACAGGCAATCCCTATCAGGTCAGTTGGACAGGGCCTAACGGTTTTGT
GAGTAGTGCCACAACAATTTCAAATTTAGAAGCAGGCACCTATACTTTAGATGTTTTAGATGATGGTGGTTGTCCGTATA
ATGACAGCTTTACTATTACCGAGCCTGATGAACTTGTCTTTAGTGCGGTTAATTTCGACCCAGAGACTATTTCTTGTTTT
GGTGCCAATGATGGAGAAATTAGTATTGACGTCAGTGGTGGTACAGCGCCTTATGTCTATAACTGGACACGCAATGGTAA
TCCGTTTTCAAACACCGAAGACCTAAGTGGTTTAGAGCCTGGCACGTATGCTATTAGCGTAACGGATGCTAATAATTGTG
GGCCAATCAGTTCAACTTTTGTTATTGAAGAACCTCCGTTATTAGAGGTGTCCTTACAAAGCCAGACTGATGTGATTTGT
TTTGGAGATGCTACAGGTGCAATTACTACGTCAACAGTTGGTGGTCGACCGGGTTATACCTACAGTTGGGCAGGCCCTAA
TGGTTTTACCAGTGCTACTGCTAATATAGATAATTTATTCGCAGGACCTTATGTATTAACCGTTACCGATACTTCGGGAT
GTACAGATACCTTGAGTGTTGATATTCTTCAGAATGATCAAATCAGCATTGATGTTACCACTACAGAGATTGAGTGTTAT
GGAGATAACGATGCGTCCATAACCATTAATACCATATCGGGTGGAGTTGCGCCTTATGATGTGGCTTGGAGTAACTTTGG
AACAGGGATGAGTCAGTTTAACCTTTCAGCAGGCACGTATACGATTACCATTACCGACGCATTAGATTGTATTCGCGCGT
TTCCTATTGTTATTGATGAAGCGCCTATTTTCCTTATTGATCCTGTGGTGACACAGATGTCTTGTGCTGGAGAAAATGAT
GCCAGTATTGTGCTTAATTTTCAAGGAGGTTTAGATCCAATCACTGTGGTTTGGGATGATGATGCTTCGGCAGGAGTGGA
GCGTAACAACTTAGCACCTGGTACGTATAGTGTTACCATTACCGATGGTACACCATGTGTTATTCAAGACAGCTTTACGA
TATTCAACATTTTACCATTGCAATTGTCCGCTAATGTTACCGATGCTTTGGATTGTGATGATCCCAACAGTGGTGCCATC
AATCTATTGATTCAAGGAGGCACACCACCGTTTTCGGTGTCTTGGTCTAATGGTGCGACTACGGAAGATTTAACAGCCAT
ACCACCAAATACTTATGTGGTTACGGTGACGGATGCTAACGGTTGTAGCATCGAAGGCAGTTGGGACGTGAACCGTTTTG
AACCGTTGACTTTAGATGTGGAGACCCAGTCTGACGTGGATTGTGATACCAAAACCGTAAACCAAACCTTTGTAGCTATG
GCTAGTGGTGGAGTACCACCGTTTACCTATAACTGGTCTAACGGTACGGTGAGCGGTACTAACAACGAACTTATGACTAC
CGATGAAGACGGATTGGTCTTACTGGAAGTTACCGATGCACAAGGCTGTACCACTACTTATAGTTTGAATGTGGATATCC
CAGTTTTAGGGGATCCTGATTTTGAACTATCCTCTTTTGGCTTTAGTAATTTTGGTGTGTACGCTATTGAAGATCCTATT
ACCTTTACCAATTTGGCCACTGGTGATTATCTCAGCGTCTTATGGGATTTTGGTGACGGTAGTTTTTCGGGTGAAGACAA
CCCGACCCATACGTATAGTGCCGTTGGCTCTTATGTGGTTACTCAGACTGTAACGTATCCCTTTGGTTGCGTCTATGAGC
GTGTGATTACCTTGTATGTAGAAGAGGGTTATAAGTTGATCATGCCAGATGCTTTTACACCCAATGAAGACGGTATTAAT
GATTTCTTTGGGCCTGTATATGAAGGTCTAAGCAGTTTAGAATTGAATATTTACGATACTTGGGGCAGTCTTATCTATAC
TGAAGATGATGATAATTTCACCGGTTGGAACGATCCCATTTTTACGCAATCTAACTATATACAAGAAACTTTAAATCCTG
CTTTTTCTGGTTTTGAGGATAATGACCGTATTGCGGCTGGTCTTCTTAGTCGCGTGCAATGGCCTAATCTCGATTTACAA
ATCTATACCCAATATGCCTACGTGAATAAATCTTATGATTATGGCCCAAGTTTGGGCTTTGGTATCGGGATGAATGCCGT
TTGGCAATACGAGTCCTTTAATAATTACAATTACGCACAGGTTAATTTTAATTATGCGCACCGTATTAATTTAAATAACG
GTTGGTACTTTAGACCTGCCATAGAAGTCGGAGTAGGGAACAAGAGTAACCGCTTTAGGAATCTCACCTTGGCCGATCAA
ATCAATATCAATTCAGGGTTTATCAATCCTGTATCTGTAGACCCTTTAGCAGGTCGATTAAATAATATTTACTTCTTGGA
TATTAATGCAGGCTTTCTTGTTGAAAAGCAAACCTTTAATGATATCAGTTATTGGGTGGGAGGCTCTGTTCGCCATCTTA
ACCGTCCTAATATTTCTATTGTTGAGGGTGAAAAACTTCCATTGGATATCTTTTATTCCTTTCATGGTAATGTTAGGTTT
CCGTTCTTGTATGAGAATACCATAATGCTGACCACAAATTTGATGGTGCAAGGGCCTTATAACCGTTTGGATGTTGGTAC
TATTTTTCAGCTCGATGCCATTCTGTTAGGCCTTACCGCTGCTACTAATCCTGCGCGCAATGATGGTAACGAACACTTGT
TGACTTCCGTTAATGCCTTTGTTGGTTTGGAGTACCAGACTTTCCGTTTTGGTTTTTCATATGATAAAAATACGTCTAAT
ATTGGTCGTACTGATGGTGTGTATGAGTTGTCTATGACGTATTTGTCGCGCTGTAGGCGTTGTAATACGGATCGTAGTCG
GAAGAAGTAG

## Sheet: Table S2
Table S2. Analysis and prediction of signal peptides, Transmembrane helices (TMHs) and Subcellular localizations of the TwChi proteins.
Protein	gene ID				Number of predicted TMH	Subcellular localization
		Protein length(aa)	Peptide	Cleavage site		WoLF PSORT	HECTAR
TwChi1	mikado.scaffold_31G129.1	900	Signal peptide (Sec/SPI)	between pos. 26 and 27	0	Chloroplast	Other localisation (not signal peptid, type II signal anchor, chloroplast or mitochondrion)
TwChi2	mikado.scaffold_10G336.1	453	Signal peptide (Sec/SPI)	between pos. 21 and 22	0	Vacuole	Signal peptide
TwChi3	mikado.scaffold_10G382.1	371	Signal peptide (Sec/SPI)	between pos. 20 and 21	0	Chloroplast	Signal peptide
TwChi4	mikado.scaffold_10G599.1	1336	Signal peptide (Sec/SPI)	between pos. 26 and 27	2	Vacuole	Signal peptide
TwChi5	mikado.scaffold_11G224.1	915			0	Nucleus	Other localisation (not signal peptid, type II signal anchor, chloroplast or mitochondrion)
TwChi6	mikado.scaffold_12G339.1	3610			1	Chloroplast	Signal peptide
TwChi7	mikado.scaffold_14G114.1	1473			0	Mitochondrion	Other localisation (not signal peptid, type II signal anchor, chloroplast or mitochondrion)
TwChi8	mikado.scaffold_17G236.1	854			0	Chloroplast	Other localisation (not signal peptid, type II signal anchor, chloroplast or mitochondrion)
TwChi9	mikado.scaffold_1G646.1	2907	Signal peptide (Sec/SPI)	between pos. 26 and 27	1	Nucleus	Signal peptide
TwChi10	mikado.scaffold_21G148.1	2306			0	Nucleus	Other localisation (not signal peptid, type II signal anchor, chloroplast or mitochondrion)
TwChi11	mikado.scaffold_21G350.2	1490	Signal peptide (Sec/SPI)	between pos. 24 and 25	0	Chloroplast	Signal peptide
TwChi12	mikado.scaffold_21G351.1	1450	Signal peptide (Sec/SPI)	between pos. 24 and 25	0	Chloroplast	Signal peptide
TwChi13	mikado.scaffold_26G169.1	813	Signal peptide (Sec/SPI)	between pos. 28 and 29	0	Vacuole	Signal peptide
TwChi14	mikado.scaffold_27G208.3	778	Signal peptide (Sec/SPI)	between pos. 27 and 28	0	Chloroplast	Signal peptide
TwChi15	mikado.scaffold_2G1055.1	699	Signal peptide (Sec/SPI)	between pos. 20 and 21	0	Extracellular	Signal peptide
TwChi16	mikado.scaffold_2G1056.1	634	Signal peptide (Sec/SPI)	between pos. 20 and 21	0	Chloroplast	Signal peptide
TwChi17	mikado.scaffold_2G568.1	884	Signal peptide (Sec/SPI)	between pos. 43 and 44	0	Mitochondrion	Signal peptide
TwChi18	mikado.scaffold_2G719.1	1122	Signal peptide (Sec/SPI)	between pos. 22 and 23	0	Chloroplast	Signal peptide
TwChi19	mikado.scaffold_30G74.1	1636			1	Chloroplast	Other localisation (not signal peptid, type II signal anchor, chloroplast or mitochondrion)
TwChi20	mikado.scaffold_35G110.1	2515			1	Plasma membrane	Other localisation (not signal peptid, type II signal anchor, chloroplast or mitochondrion)
TwChi21	mikado.scaffold_38G186.2	2170			0	Chloroplast	chloroplast
TwChi22	mikado.scaffold_3G605.1	2052	Signal peptide (Sec/SPI)	between pos. 31 and 32	1	Mitochondrion	Signal peptide
TwChi23	mikado.scaffold_4G320.1	837	Signal peptide (Sec/SPI)	between pos. 29 and 30	1	Vacuole	Signal peptide
TwChi24	mikado.scaffold_5G227.1	1168	Signal peptide (Sec/SPI)	between pos. 25 and 26	0	Plasma membrane	Signal peptide
TwChi25	mikado.scaffold_5G537.1	861			1	Chloroplast	signal anchor
TwChi26	mikado.scaffold_5G910.1	674	Signal peptide (Sec/SPI)	between pos. 22 and 23	0	Chloroplast	Signal peptide
TwChi27	mikado.scaffold_62G1.1	699	Signal peptide (Sec/SPI)	between pos. 20 and 21	0	Extracellular	Signal peptide
TwChi28	mikado.scaffold_62G2.1	646	Signal peptide (Sec/SPI)	between pos. 20 and 21	0	Chloroplast	Signal peptide
TwChi29	mikado.scaffold_6G457.2	1835			0	Endoplasmic reticulum	Other localisation (not signal peptid, type II signal anchor, chloroplast or mitochondrion)
TwChi30	mikado.scaffold_6G726.1	611	Signal peptide (Sec/SPI)	between pos. 26 and 27	0	Vacuole	Signal peptide
TwChi31	mikado.scaffold_7G365.1	825	Signal peptide (Sec/SPI)	between pos. 47 and 48	0	Nucleus	Other localisation (not signal peptid, type II signal anchor, chloroplast or mitochondrion)
TwChi32	mikado.scaffold_7G450.2	1514	Signal peptide (Sec/SPI)	between pos. 19 and 20	0	Chloroplast	Signal peptide
TwChi33	mikado.scaffold_23G5.2	778	Signal peptide (Sec/SPI)	between pos. 27 and 28	0	Chloroplast	Signal peptide
TwChi34	mikado.scaffold_24G266.1	2189	Signal peptide (Sec/SPI)	between pos. 21 and 22	0	Extracellular	Signal peptide
TwChi35	mikado.scaffold_2G143.2	443			0	Nucleus	Other localisation (not signal peptid, type II signal anchor, chloroplast or mitochondrion)
TwChi36	mikado.scaffold_6G219.1	378			1	Plasma membrane	Other localisation (not signal peptid, type II signal anchor, chloroplast or mitochondrion)
TwChi37	mikado.scaffold_6G220.1	518	Signal peptide (Sec/SPI)	between pos. 47 and 48	0	Plasma membrane	Signal peptide
TwChi38	mikado.scaffold_48G26.1	218	Signal peptide (Sec/SPI)	between pos. 21 and 22	0	Chloroplast	Signal peptide

## Sheet: Table S3
Table S3. List of the putative motifs of the TwChi proteins.
Motif	Width	Best possible match
1	29	RKNFAKSCVELLEEYGFDGIDIDWEYPGY
2	50	GRGAIQLSWNYNYIDASLALTGSADTFCTDPDLVATNESYAWGAAIYFWM
3	50	YYASWQWYDRNKLAKPENMDFSKVTRVNYAFFQIDEQGNIFGTDSWADPQ
4	50	KIFEEGTEMQQRHEJAAFLGNTLHESGEFQAAREYLQCGDSIVVGGQVLC
5	50	LVSYDDERAICDKTEYAJENGLNGFIIWEJSGDLMDDLSTPLLDAVNRKL
6	28	LIQNIDVAGMSPVLDEFNLMSYDFHGAW
7	50	KINIGLPFYGRSFLKATGLNQPHGGNDKIHWGEDEGSPQYFNIVAKLPEM
8	37	EEGLIYLAHQAGAEVYPSIGGWTLSDPFPAMAANPKS
9	29	HSGTPEDTENFPLLLQEJRTALDNLGHET
10	42	NALGGPMPPIIQATYVEGQIIELEVILTAHHKGHFEYKACPI
11	38	YFTSFDNVDTFBIKYDYAYEKCMRGIMWWAVDMIKTPL
12	50	YYPNWDQQVZGNICLFDEDVMAPEYMMLNPALYMHSTKDGCCAKFYNWDY
13	25	GYCCSQYGYCGTGSAYCGTGCQSNP
14	36	NYNYCGSSWTDANSKCSTACPSGTDDECPAGESCYA
15	29	YYPDWAVTNTCKNDGNPPSYMASNYLAWT
16	50	LYDTVDACCARITWVPSNVCIAESQGLVPEGSKKWYVSDDMLSCQQDCIG
17	25	HDSVLTDGDFGGTLBNINGGLECPA
18	50	SGGYHTEAVSYRLNYYCTAATAMSVDSLLSLDGCSGLSTILSECVSGGCC
19	29	CFDEHPLTFVEDELYGAVPDPNYPERAYI
20	34	CFDEHPLTFVEDELYGAVPDPNYPERAYI

## Sheet: Table S4
Table S4. The proportion of secondary structure of the TpChi proteins.
Protein	Alpha helix (%)	Extended strand (%)	Beta turn (%)	Random coil (%)
mikado.scaffold_7G365	0.1891	0.0921	0	0.7188
mikado.scaffold_7G450	0.1268	0.148	0	0.7252
mikado.scaffold_23G5	0.1671	0.1311	0	0.7018
mikado.scaffold_24G266	0.0142	0.3522	0	0.6336
mikado.scaffold_5G537	0.158	0.1208	0	0.7213
mikado.scaffold_5G910	0.1602	0.0905	0	0.7493
mikado.scaffold_62G1	0.1474	0.0758	0	0.7768
mikado.scaffold_62G2	0.1966	0.1053	0	0.6981
mikado.scaffold_6G219	0.2831	0.1905	0	0.1905
mikado.scaffold_6G220	0.1931	0.056	0	0.751
mikado.scaffold_6G457	0.0365	0.3008	0	0.6627
mikado.scaffold_6G726	0.1931	0.108	0	0.6989
mikado.scaffold_2G568	0.1301	0.1029	0	0.767
mikado.scaffold_2G719	0.1863	0.0865	0	0.7273
mikado.scaffold_30G74	0.143	0.1357	0	0.7213
mikado.scaffold_35G110	0.3412	0.1384	0	0.5205
mikado.scaffold_38G186	0.2023	0.1452	0	0.6525
mikado.scaffold_3G605	0.1399	0.1506	0	0.7096
mikado.scaffold_48G26	0.3853	0.0092	0	0.6055
mikado.scaffold_4G320	0.172	0.0872	0	0.7407
mikado.scaffold_5G227	0.0599	0.0719	0	0.8682
mikado.scaffold_21G148	0.1873	0.1357	0	0.6769
mikado.scaffold_21G350	0.1356	0.1503	0	0.7141
mikado.scaffold_21G351	0.1434	0.1566	0	0.7
mikado.scaffold_26G169	0.1488	0.1009	0	0.7503
mikado.scaffold_27G208	0.1632	0.0925	0	0.7442
mikado.scaffold_2G1055	0.1688	0.0787	0	0.7525
mikado.scaffold_2G1056	0.1924	0.0631	0	0.7445
mikado.scaffold_2G143	0.2302	0.1084	0	0.6614
mikado.scaffold_31G129	0.0689	0.1533	0	0.7778
mikado.scaffold_10G336	0.1744	0.0684	0	0.7572
mikado.scaffold_10G382	0.3288	0.1536	0	0.5175
mikado.scaffold_10G599	0.2088	0.1123	0	0.6789
mikado.scaffold_11G224	0.1388	0.1082	0	0.753
mikado.scaffold_12G339	0.2357	0.1457	0	0.6186
mikado.scaffold_14G114	0.1527	0.1921	0	0.6551
mikado.scaffold_17G236	0.1405	0.0878	0	0.7717
mikado.scaffold_1G646	0.2085	0.1221	0	0.6694
Average	0.175053	0.124432	0	0.691676

## Sheet: Table S5
Table S5. Top 3D models predicted of of the TpChi proteins.
Protein	Model	QMEAN score		Description	Species	No
mikado.scaffold_5G537		-4.63		Class Ⅲ chitinase	Ostrinia furnacalis	1
mikado.scaffold_5G910		-5.08		Chitinase A	Streptomyces coelicolor	1
mikado.scaffold_62G1		-6.31		Class I chitinase		2
mikado.scaffold_62G2		-6.31		Class I chitinase		2
mikado.scaffold_6G219		-2.75		Zn-dependent D-aminopeptidase DppA	Bacillus subtilis	2
mikado.scaffold_6G220		-5.36		Endochitinase	Carica papaya	1
mikado.scaffold_6G457		-6.43		Alpha-1,4-endofucoidanase		2
mikado.scaffold_6G726		-3.66		Chitinase B	Clostridium p.	1
mikado.scaffold_7G365		-5.59		Chitotriosidase-1	Human	2
mikado.scaffold_7G450		-4.81		Probable chitinase A	Chromobacterium violaceum	1
mikado.scaffold_23G5		-3.3		Chitotriosidase-1	Human	2
mikado.scaffold_24G266		-6.37		Endoglucanase		2
mikado.scaffold_2G568		-5.88		Chitotriosidase-1	Human	2
mikado.scaffold_2G719		-4.14		Ac-ChiA	Autographa californica nucleopolyhedrovirus (AcMNPV)	1
mikado.scaffold_30G74		-5.33		Chitotriosidase-1	Human	4
mikado.scaffold_35G110		-6.73		Chitodextrinase	Clostridium perfringens	3
mikado.scaffold_38G186		-5.67		Basic endochitinase C	rye seeds	2
mikado.scaffold_3G605		-3.44		Chitinase A1	Bacillus circulans	2
mikado.scaffold_48G26				Uncharacterized protein	Thalassiosira pseudonana	1
mikado.scaffold_4G320		-5.74		Chitinase	Chromobacterium violaceum	2
mikado.scaffold_5G227		-5.39		Chitinase	Brassica juncea	2
mikado.scaffold_21G148		-5.89		Chitinase 1	Coccidioides immitis	2
mikado.scaffold_21G350		-4.83		Cellulose 1,4-beta-cellobiosidase	Clostridium thermocellum	2
mikado.scaffold_21G351		-4.7		Lytic Polysaccharide Monooxygenase AA15	Thermobia domestica	3
mikado.scaffold_26G169		-4.05		Chitotriosidase-1	Human	2
mikado.scaffold_27G208		-3.73		Chitotriosidase-1	Human	2
mikado.scaffold_2G1055		-6.76		Chitinase	Oryza sativa L. japonica	1
mikado.scaffold_2G1056		-7.47		Class-1 chitinase	Simarouba glauca	4
mikado.scaffold_2G143		-3.64		StAR-related lipid transfer protein 4		2
mikado.scaffold_31G129		-5.28		Probable chitinase A	Chromobacterium violaceum	1
mikado.scaffold_10G336		-6.67		GH19 chitinase		3
mikado.scaffold_10G382		-5.08		Chitinase B	Serratia marcescens	2
mikado.scaffold_10G599		-2.42		Chitinase	Bacillus thuringiensis	1
mikado.scaffold_11G224		-2.75		Chitinase	Bacillus thuringiensis	1
mikado.scaffold_12G339		-4.47		Chitinase B	Serratia marcescens	3
mikado.scaffold_14G114		-5.36		Chitinase	Chromobacterium violaceum	3
mikado.scaffold_17G236		-4.51		Chitotriosidase-1		2
mikado.scaffold_1G646		-4.64		Chitinase	Paenibacillus sp. str.	3

## Sheet: Table S6
Table S6. Three diatom-derived chitinases with high homology to TwChi2 obtained from the PLAZA database.
>CC00G20260
RRPTPVPSLLLLLLLLHSSAQPPDPLSCVNCVGNGKKCIGDPSVQAINDEDCVLCLKSSSKWTWPCNVEGLCWCWDTSKPKFKPTVPSGLEVSTKKPCEV FTKKMFDEIAPNAVEPYTYEGLCDTIDMLNERYDEKLFQMGSVDQQKNEWAAFVGHTTHESAQYTAAREALPCARTVELGSGTYCKPCANENFDWADRYC EVSLVSNGQMYEEYCDKTVTPPFGCVCGPTTEVESNGNLAGLINPNFVYFGRGALQLSWNSNYLKASQVLAESADTLCSQPELVATDPTYAWGTALWFWN FNRPPGDETTCHIQSLTGSFGGSLNIINGGLECPAHPNSYHADAIVTRLRYYCIAATVIGVKRLLSFDGCDGLAQKFEDCNLSGMCPECNEWMMLA…
>tho93080
MRDTIAIKSKVIQHATRPDADADGAGSGRSGIGRKNLSPSTAFDTNAHNSILPPTCPTRKDHNLSQFTISQARRPPHKRTMLLVYFPIAGRAELARLIVA VGGIEGFSEASALPDGITKAECGSAGSVPILIDGDDLKMNESSAIEMYLASIAPKFSSLTPKQRAKDCQFCMLKETCLSALAKPLFGGKDKEGIQAAANK YFPILEGLMPKSGFINGLDYPTVADLAIVNICEAYMPFGAAFKHGEVDLATKYPALVAHADRTKAVGDVAKALSESCSLKAALPGMISAFPPRRAGGAVH TPTRWQHSEKTAMDTANVLLELEVPAAQGLMETTKPFPLVVVGWQPTIMGLASSGNRWAALLTVAATAIFGDRHRHIMSASAQDLACSNRCLRGKK…
>tps98200
MQTLSDDDCLPCLRSSSKWTWPCNVEGLCWCWDTAKPRFKPAVPSGLEQSKAKPCEVFTEDMFNEIAPNAVHPYTYDGLCEVIDEMNLRYDEKLFQMGSL EQQKNEWAAFVGHTTHESAQYTASREALPCARTVEKGSGTYCKPCANEYFDWANRYCEVSLVSNGKMYEEYCEKTLDASEGCACGPTTEVQSEGDLKGLI NPNSVYFGRGAIQLSWNSNYLQASLVLAESADTLCSQPDLVARDPKYAWGTALWFWNFKQPTGEVTTSHIQSLEGSFGGSLFIINGGLECPAHPNSYHAE AIVTRLRYYCIAGTVIGVKKLLNFDGCDGLKTAFEECNLVSHR
>CC00G128980
MKRSIREVALLIIQPILITAPPSTASADPSSSFRRKLHQIQPHRKLIDGTEACSSCPSPTHQCIGRSVSDEVCAPCASGETFWPCNVEQECWCWDTSQPR DPGDEDSTSVCKGCSGPTESCIANQNSLVPADDESCAACSSGQKYWPCDTQGLCWCWDSTKPKKPPAPSSGLEVTTSGKEACDLFTEEMYVDFAPNNTFP YTYKGFCDAIADYNLYHEEKVFMMGSEDDQRNEIAAFLGNTAHESDDFEAGREYLACGDNKEVDGKVYCKPCTNDLYDWETNTCSQSMADLNSPYSEYCQ PVFMPPEGCNCTTVTQVAEEGELAGYIDASKVFYGRGSLQLSWNYNYIKASYALTGSPDTFCEDPELIVSDPLYAWGSAIYFWMENEKEGDTCHKE…
>CC00G209540
MVSSNYKVRAQCRRRVLPCKAIAIASLLSSTFPAYSTRQSQINLTRPQNPRHQQDTNNDHSRNQQHRRKLGGAFNPSLTAFDPNSPDYTPKDPGLALGAG TTGGLSTADALASAQDYGAPEDWVQCPPAYEGNRASYDCTAYIMCSKGEMSGEYHSCMGLKFDNSRRVCDWGEDVVCDGLQDGNSTSLVGEEAGGVTYSG DMETATAFRPMSGSWQAEEDSSTTDVAAAWNGGSDWGGSWVEGVWVPDGEQPSKPAQKPAEPPSETAWVDQAWDTSQITQYPPLPLSELDHFLALDPKKN NDTKVPRVFKSKEGWSVASRKEKTLIGYYASWQWYANSERSKPSNMKFQKVDRVNYAFFQTNPDGDIWGTDPWADPILLFGPTDWMVTIKPELDYA…
>tps194210
MTLGEDDLGESYKRKLRGTQQQHNNYRHLQAASASYLQSHPWYPSHTLLTCLSSPNDGPPPNWMTWEGGYAEKHLFETKEACCAAWFVEGVCGGASVEED EINQEENNNNEGDERDNGDGLITENMSNLITSYDELGVPRPNNSNEAVVVAPADTITPAIDVDTITSFEEPTVEANNMVTTSAIVEDPIVRKDKTEIVGI PKVQVPPPAPATQPVPSSSSSNSNASPYTIDKSSFGEVAVASVSCQGGCPSGSQCVGNQASGQLIKDEECAPCNSGQTWWPCDVQGLCWCWLDGTDRIAP APESGLEVEVDDPHYTVCDDILTKEVFDAIAPQAADPYSYTGLCDAILSYNAYHTEKVFGMGDLYQRTAELAAFLGNTLHESDEFKAGREYLMCAD…
>tho572340
SLLGLRRGGDTEICVSNQNSLIPVGDEECKKCQSGQSFWPCDDRDLCWCWDTTKPKKPPAPASGLKVAAELDPSVKKPCEIFSKTIFDQFAPNSTFPYTY EGLCNAIDDYNTHHTEKFAAMGTEQHIKHELASWLGNVAHESDDFEAGREYLVCGDRKEVDGKVYCKPCNNDLYDWPNNICSVSMVAQNSPFNSYCQPSF EPPEGCVCDTITQVEESGPLQGYIEASSVFYGRGAIQLSWNYNYIRASYSLTGKSDTFCNDPELVAQTPEYAWGTGIYFWMENQKDGSTCHKESLKGDFG GTLNNINGGLECPA
>CC00G119090
MKSLMPLLVMQGASCALLDEAASTGDAAIHRDSNGTNRKRRWIDSSTSHVAFSSFRLDDTDVDNAAITNLRGSSPLSRALNDEPNMNNGEDATLSSSLLS SSSSSSAQDYLAAHPFFPSHSTQTCLDSRSTPPPEWMTLQGGYAETHLFATMDECCAKWGFEQCVDGAVVGAGRTMDDAAAVSARPLHDKNAQELPKEEE DPVVAQMDATLDGTLDDSNENPMSESAALSSFSSSVDTFPTYSCGTSFATASQCTQLCLSGSPCPDGQSCFSDIPCPSSLVAAAMGSVGDEILDLVDGGR NNDLITRNVCGSTYDEAEATCKHGYTESFTACNDGATCPEGQICYTSILCPMPPTVSPMPTRAPFPDYSMEDHPFSVVGYYAAWQWYDRQKVAVPQ…
>CC00G66170
MRSTPSYPAAIAIALTASAMGRRVSALSSEASDETYPHDSFLRGENTRQLRSRTVEEHRTLEWTQPSYTCSPENCPTSSHLCLANPNHPQRTTDDTCSPC QNGQTYWPCDVAGICYCWDTSNGDKKIPPAPSTKSVEDGGGLENNSLGNYEWQVSPIDPCDLLTEEVFKTLAPQAVAPYTYAGFCEAVRHYNADHPSEGV FNMGTERNQRMELAAFFGHALHESDEFKAGREYLMCADQIIKGGEMYCKPCDVSAFDWDTMKCSASLASEGRAFNSYCQSNLLPPDGCQCDDVYEEKDPE LAGYVKADLVYFGRGSLQLSWNYNYIRASVALTGAPETFCQRPDLVATKEDYAWGVGIFYWMENIKNDKSCHQSVLLNSEFGETLDNINGGLECPA…
>tho32920
MRAFAALALLLSSQPTPTSSQWSYLEPEYACQPSKCPHTTSECLANPNHAQATVDSECSACHNSQSYWPCDVDGLCYCWDTSRPKIPPAPSTRLYGGGEG LDVSDVDPCDLATETVFRTLAPKAQHPYSYEGFCRAVREYNRNHPSEGFANMGDVEQQKHELASFFGNALHESDEFQAGREYLMCADRQEADTANLVTLA RLTGPHSSVALAWRARDVLSTTIARAIFFLPKGCQCDDVYERSDQGPMAGYVKADQVYFGRGSIQLSWNYNYIRASVALVSPRLCVSFLLAALTPSCALT RIIEMIQTGAPQTFCQRPDLVAKNEEYAWGAGLFFWMENVKNDKTCHQSVLVDEDFGLTLDNINGGLECPADDHGWHGKAVQLRLNRYCRAATALG…
>tps04870
MNRASTTTAAILFATTITSIHSANLSNCRRGCQTGERCVGNSFSQPVTDEQCYKCGGGQDTWPCSFETLCYCSSVQEGTPRIPPAPSSGFKANDELLPCG ELLTEDVFNAIVQPESEEGRALFTYNGLCAAIIQYNGYHDEKFAAMGTEEQMRAELAAFLAHAASDTQNFSVTREQQHCVDPLTGPDGKIYCKPCREENY NKQTKTCSQPYTATDGTYKEYCDVTRQGDSGCNCPNVTEVDPSFLASTGANDTVGYVAASDMFIERGAIASQWNYDYLGGSLSLYGDKQLCDDPDQVATN PEWAWGIGITHWMDHMQFGTTGSTAHQQIMKGNFGGTVEVLYGDLECPANEWGSLLHAERVKDRVAQICKTGSALGVYVEMNKCDIPTGCLSCDGI…
>CC00G111120
MLRSMHSLVFLFHSATFVFGRAHHHDLYFQPDNATPELLAPDVFDSCIVVCYDDILRRFGSDLAEHLKTGGFTFASCQGEQDHYHVTSTFGGRSDEDKQQ ALNRILGATSQLNKLWKTRGSDGKLNIPYTISTTSAFTQETITTIESALSYLQDSAGIITFIPRTTENEFIYFTYEPYFESICASNIGRQTNTSTNIYLG YCRSFQHKMIIVHELVHALGFWHEHTRPDRDDYISIQWDNVQADFEHNFAKAVEINSLGSPYDFGSIMHFSNWAYANNPTLPTIVNKTIMGQGVVMGQRE KLSDADVYQIRLLYQCESGPRSGPISIKDLCSEDCKCWEYAPGECVDDNECLGDLICAETPVKLTEQDTFNFLSFSSKDLVLPSKMCMSTPVNSIS…
>CC00G176590
MTSPKLSRRLLYASATLSSFCHAAGGNLSNCKGGCPGGEQCVGNPFSQPVSDSECSGCARGQYWWPCNFETLCFCANVEDGAPRVPPAPSSGVTLNDELS PCEDVLTEDVFNAIVQPGTDEGKAVFTYLGLCNAIDIYNRFHDEKFAMMGTEEQIRAELAAFLAHAAADTGGFSLLRDSQQCTNPITGSDGKVYCAPCKE ENFDKESLTCNEPWIVSDTSYKEFCDSTRQGDQGCNCNNVTMATVPGYTDAVGYIAASDAYFPRGAIITQWNYDYLGASLSLTGDPSILCDNPDLIATDS QYTWGAGIVKFMEKMQFGTTGETAHKQIMKGNFGGSVEVLYGDLECPSNEWTSLAHVDLVKARVSQVCKAGAALGVFIEMDQCDTPSNCVQCDGLK…
>tho83420
MTRNLLASASFAYAYSLLSIVCAQTGGNLSNCRGGCSGGQQCVGNPFSQPVEDAECRTCAQGRYWWPCNFETLCFCSSVEVGSPRVPPAPKSGFRQNEEI LDPCQAGIMTEEAFNQVVQPSSEEGRALYTYDGFCQAINQFNKYHDEKFAGMGTEINIRADLAAFLAHAATDTYNFSVTREEMHCVDPVAGSDGQTYCKP CKEEHYNFESKSCSQDYFAGEDSSYSEYCDLTRQGSMGCMCDKSVRPVSLVPGHADLTTGYMSADDAYLTRGSIELKWNYDYLGASMSMGDGEYLCENPD LVATSPRHACENFGLRGAGLYKYMEKMIFGTQGTSAHKQVMKENFGGSVEVLYGDLECPSNQWTSAKHVTQVKERVRNMCKAGAALGVFLEVDKCD…
>tho21920
MVAQNSPFNSYCQPSFEPPEGCVCDTITQVEESGPLQGYIEASSVFYGRGAIQLSWNYNYIRASYSLTGKSDTFCNDPELVAQTPEYAWGTGIYFWMENQ KDGSTCHKESLKGDFGGTLNNINGGLECPAYKGGWHADAIKMRLNRYCRAASLLGLQGILDLGGCKGMQESFDECLLDGHCKYCEEFASTPVVVLPESPD SSNAANEGPSPPDTPGDSRPLPSRPLQSEVENTAEPSHSPVMEAVADATSPPTSLSPSEAPDTPQPTSDNPTTSVPSKSPVEEFVSDVPTTPMPSPEPSV NPTTSKPSRSPIITPTEGPSSGTPSYAPTTPQPTMGPCDGEKCPGSLCRSPWGFCGPGDGYCNDKAVWSPQCKENSDQPTNEPTGRTTDSPSLSPA…
>CC00G109410
MKQKHETQAFLGNALHESDAFQASREYFMCSTTQESTGNLYCQLPSTQFDTAAEQYCSTTHTNPATSGYEDGCNCLLQSPDATLGGTYVDANKLFFGRGA LQLSWNYNYIDASKALTGSADVLCNSPDLVATNETYAWGTAFWFWTMNTGSVGKTCSAAVLTDGDFGGTVNTINGAIECPAGSSHESSLAQRLNYYCKAA TELSVDALLTLADCNGLQTAFDACATASGACSDCVTWLSTKSPTFSPTKSPTDSPVTSPPSKAPTKAPTNPPTTAAPTKNPVKNPTVSPSTSPSASPTRP TTSPTKAPTNPPTTLAPTKSPVKNPTMSPSTPPTASPTRPTTSPTKAPTKVPTKSPVASPTPKPTNRPTSNPTTTAEAGTSGTMKFYPNWGVSPAR…
>CC00G25700
YNYIDASVAITGSKETFCANPDLLATNEVYVWSAGLWLWMEVTNGVGKTSHQIIFDDGNFGGTINNVNGASECPAVRSVSIAAVKARLNRYCRMTSLLQV DALLNLDGCTGLDERLSECLVDGSCPYCNEWQIGSAFSTFTKDSFDAVAPNAIPPYTYSGLIKAVSLYNTKNPGAGIFNQGSEMNQRQELAAFLANAMHA SNDFQAARNYLACGDSIEADGEVFCKPCSSADFNTTMKSCRKSLVSNDLSYGLFCNAALSPTSNPDGCSCSAQFEDSAHPGYINANKLYFGRGSGILSWN YNYIDASVAITGSKETFCANPDLLATNEVYVWSAGLWLWMEVTNGVGKTSHQIIFDDGNFGGTINNVNGASECPAMGVRV
>tho02620
MIKTVQGGISDTATEFEVSWKYLPDYAGPAGPGVVVCGVENEVAPDPTLDDHFDVKNRKVESHRIAYGTQKSDVWLEISLTAPDQLCQRIAWQLYKIFAT SNNSNSATQLSEANLQVFDNHVNGCYGTYKDMIKRVSFNEEMASQLTFLNNQAVATAWHRSGHRKKKAWPDENYARENLQLHSIGIIRLHDDGTPILDQF GKRQANYQQKHIFTAAKVWTGLVTSRRRGNYEDLDWATTSYLDPLRITSPIKRDWFPKIDLADGYIGDRVPLCADLPEQPFLKKNARFRLLGGSTDALSS YPSRKSGPDEEFRRYSLEGGSALYTELCNPKSGVTEPTTTLTAGTATATHDSALGAPTCLGRASKCDSGTTLEGRRVEANSPNTLDDCLDGDDTTV…
>tps216230
LLTEDVFRVLAPEASAPYTYVGFCKAVQDYNNNHPSEGVFNMGSMSMQRHELAAFLGNSLHESDEFKAPREYLMAFNGYCQSNLLPPEGCMCDDVVYFGR GSIQLSWNYNYIRASVALTGAPQTFCQRPDLIATKEEYAWGAGLFYWNVKNDKTCHQSILLNTDFGETLDNINGGLECPADDSGWHGKAVVLRLNRYCRA ATALGV
>tps216210
TFDLLAPNAVAPFSYHGFCEAVSHYNSHHAEKIFRMGSYQQRLSEIAAFMGMASHETNSFIASREYLACGDNTKYVKQVEASGPLEGRMKANDIFFGRGS IQLSHNFNYIRTSATMTGDERTFCSQPEMVATVESYSWGVGLYLWMDHMNKEGMTSHISVLEGDFGSALNIVNGGSEC
>tps184800
MRKELAAFLGNTAHESDDFEAGREYLACGDRKCSVSMVDQNSPYNSYCQPSFEPPEGSSKVFYGRGAIQLSWNYNYIRASYALTGKAETFCDDPEQVAEN PLYAWGTGMYFWMESEKEGTTCHKEALKGDFGGTLNTINGGLEC
>tps180690
RKKELAAFLGHTLHESDEWKAAREYLMCADNKEVDGETFCKPCTTDEFDWDNFKCTGNVFFGRGAIQTSWNYNYRAASEALAGDASLFCDNPDLVATEPE YAWGAGVFFWMENLKEETTCHIESLRSHDFGGTLNNINGGLEC
>tps216550
MLTQTEFNAVAPSATAPYTYAGLCTAITDWNTDNPSNQIFMGTTEMEQRHELAAFLGNTLHESGGFAAARECESDVRRQHRSIRCNVLQAAGYVAADKLF FGRGAIQLSWNYNYIDASLAITGDANTFCASPDLVATNESYAWGVGIWFWMSHLKDLNSVAKSSHDSILTDANFGGTVYNINGGL
>tho21900
MAATTARCSGFGVVLLLSMIAAALSQASLRGERLSQLSGQKTNQPQWPRSSPNRIQTASNRTGLVHAQSNRLTSRSLADVDGKTACSGCSGSSKCVGRTI DDAQCDACSKGQVSRRDDFALRVHSSADKNQSWYPCNLVKECWCWDTTGPRDPGDELNMDIACSGCGRGGDTEICVSNQNSLIPVGDEECKKCQSGQSFW PCDDRDLCWCWDTTKPKKPPAPASGLKVAAELDPSVKKPCEIFSKTIFDQFAPNSTFPYTYEGLCNAIDDYNTHHTEKFAAMGTEQHIKHELASWLGNVA HESDDFEAGREYLGRSRVITQDAFCAILTHEHLRSLRRPKGG

## Sheet: Table S7
Table S7. Sequence information of TwChi2 and three diatom-derived chitinases with high homology to TwChi2 obtained from the PLAZA database.
Name	Number of amino acids	Molecular weight（KDa）	Isoelectric point（pI）
TwChi2	453	50.39	5.03
CC00G20260	461	50.99	4.78
tho93080	740	80.22	6.4
tps98200	343	38.23	4.89
CC00G128980	1207	128.66	4.28
CC00G209540	1940	210.09	4.39
tps194210	1116	119.55	4.44
tho572340	314	34.88	4.65
CC00G119090	2037	220.18	4.58
CC00G66170	1755	189.99	4.55
tho32920	1206	130.51	4.83
tps04870	473	51.41	4.55
CC00G111120	819	90.23	5.34
CC00G176590	479	51.68	4.41
tho83420	470	51.13	4.92
tho21920	566	60.32	4.77
CC00G109410	714	75.17	5.11
CC00G25700	380	40.85	4.61
tho02620	2405	261.47	4.77
tps216230	206	20.96	5.04
tps216210	178	19.75	5.54
tps184800	144	16.02	4.63
tps180690	143	16.13	4.55
tps216550	185	20.15	4.9
tho21900	342	37.42	6.5

## Sheet: Table S8
Table S8. List of the putative motifs of the TwChi2 and three diatom-derived chitinases with high homology to TwChi2 obtained from the PLAZA database proteins.
Motif	Width	Best possible match
1	42	DEKFFMMGTEEQQRAELAAFLGNTAHESBDFTAGREYLACAD
2	29	YINANKVFFGRGAIQLSWNYNYJRASVAL
3	29	TFCSNPDLVATNPEYAWGTGJWFWMENTK
4	26	HHIQLLKGBFGGTLNNINGGLECPAH
5	21	AVAPYTYEGLCDAIDDYNTHH
6	29	ALCSSGQTTWPCBVEGLCWCWDTSKPKIK
7	50	GGWHAEAVKLRLNRYCRAATLLGLDRLLSLDGCKGLDEKFEECLSDGSCP
8	31	KEVDGEVYCKPCDNENFDWETKTCSQSLVAN
9	27	GSSYNEYCDPTFQPPEGCVCGPTTZVE
10	15	PCDIFTEDMFBAJAP
11	28	QKKELAAFLGNALHESDEFKAGREYLMC
12	21	SCRGGCPSGKKCVGBPASQPV
13	50	ALGVFIEMDKCDTPSDCLQCDGLKEIYDSCQQDGSCPDCSTWTQFVKSSA
14	15	DFGGTLNNINGGLEC
15	26	LCRSPWGFCGEGDGYCNDAAQWSPEC
16	50	CBDGLMALDGHPGCCVPNIAFIGDGACDPDAPYNTPECGWDGGDCCRQTC
17	41	MYNTADCNFDGGDCCEQTCDDEFAFFPCGSGVVSYDCIDPR
18	9	PAPASGLEV
19	50	RDNFAKKCVELIREYGFDGIDIDWEFPGYDDHQGTPDDKQNFILLLKDIR
20	50	YYAAWQWYDRQERAKPQNIKWNKIDRVNYAFFQLDPDGDIWGTDPWADPR

## Sheet: Table S9
Table S9. The exochitinase sequences retrieved in NCBI database.
>Neurospora crassa
MVFVPSLRLLAVSLVALLEPVSAIWPAPQSFTKGNSSLYLHPKINVTYNGEPVRRPTSSSSSSSFFLSSSNNVGGSAGPGYEGLFTKTPAQQQLVYKEDYFASSLSSKEIVHAGVSRALGSIFSRNIVPWMLQPRGKLSEFEPDLYKGQNWIKSLEIDQTAKDAKTAFKPALAGEVSEAYSLTLSVEGDVKLTADSYIGVLHGLETFTQLFYQHSTGTSWYTPYAPVEIKDEPKYPHRGILLDVARTFMPVKNILRTIDGMATSKLNRLHVHVTDSQSWPLQIISMPEVAEKGAYHSSQTYSPADIDLIQKYGALRGVQVYFEIDMPGHIGSLSLSHPDLIVAYDQWPYQWYCVEPPCGAFKLNDTKVDDFLGKLWDDLLPRVAPYSAYFHTGGDELNR…
>Isaria fumosorosea
MLSKSLAVAAGLLLAAAGPAAAIWPIPSESSTGNGVLFMSADIKVTLNGAPLAGAAAGGAAKAVTRRADDAAGKKACRPRVPAGNGTDAGNGTVNTARISDAVSRTLDVILKQGFVPWMLHDANSDFEPPAGSGNGTVRTLALTQTGKDPRRPTFETMDESYALNLTLAGHASITAATSVGLLRGLETFTQLFFKQSSSSGVYTNMAPVTIKDAPSMKYRALLVDVARHWYSVADVKRAVDGLAMNKMNVLHLHATDTQSWPLEVPALPLLAEKHRYAKGLTYSPADVQEIHEYAAARGVQVITEIDMPGHVGIDRAYPGLSNAFNAQPWNKYCAEPPCGSLKLNDTAVDAFLDKLFDDVLPRLAPHAAYFHTGGDEYKASNSLLDPALKTDDKAVLRP…
>Nannizzia gypsea
MKTPVTILAALTAAITVAGRPFRTNGTELNKHAMIGYLHASFANGSGYMKLADVPDEWDIIELAFGEPTSVDSGDIKFALCPKTECPNVESEEEFKAAIKAKRAKGKKVLLSIGGQNGQVQLKTNEARDKFVSSVGGIIDKYGLDGLDIDFEGHSLYLDQGDTDFKNPKTSVIVNLISALKTLKAKYGKAFVLTMAPETFFVQLGYSSYGPSNGNDARAGSYLPVIHAMRDDLTVLQVQNYNSGPIIGLDDQYHNVGSPDFLVAMADMLKTGFSVARTNNTFPPLREDQIAIGLPSTVNAGNGFIDANGVQQALNCLMKGESCGAYKPRGGKSPSFRGLMTWSINWDKFSNWEFMNPHRKYLDSFP
>Emericellopsis atlantica
MLSSVLKAAALALAVTPASAIWPIPKTISTGNSTLFIDQTVAVTYNGKPVRKFHPDSHFLYQVAKDSIYAQLTYAVGYTPPPGPNFKSSDIVQGGVERAFSAIFQDGLVPWMLRERGSDFEPKQRDDTKRIAKLTITQTEEDDESTFKPVAGSLDESYSLKVGLDGEATLKAASSTGVLRGLETFSQLFYKHSSGLTFYTQHAPYDIEDEPLYPHRGILMDVSRHWFPLEDIKRQIDGLAMNKMNVLHLHITDTQSWPLEVPSLPKLTEKGAYAPHLTFSPADIQDLYEYGVHRGVQVIMEIDMPGHVGIDQAYPGLTVAFNKQPYQWYCAQPPCGSFKLNNTDVEDFLDTLLDDILARISPYTAYFHTGGDEYKANNSLIDPALETNDVQILQPMLQR…
>Salmonella enterica
MATSKLIQGDTITETTHAANGFDPATSDDKISYTSARVAKPVYNKYKNSTTKPKVFGYYTDWSQYDSRLQGNMSQPGRGYDLTKVSPTAYDKLIFGFVGITGFRKIDTEDRDVVAEAAALCGKVKYEPTFLDPWGDFQSYINLGFDVSGWDVDPKTVTQSNAKGLLGALRDMQAKAKAAGHTLALSMSIGGWSMSNGFHETAASDSSRKIFAKGVVKLFKQFPMFSEVDIDWEYPNNEGAGNPFGPEDGANYALLIAELRKQLDSAGLSNVKISIAASAVTTIFDYAKVKDLMAAGLYGINLMTYDFFGTPWAETLGHHTNRKALEEGGWAVETIVDHLLAEGFSADRINIGYAGYTRNARQVEIESLSPLKGSYNPGSGPTTGSFESGTSEWYDVIYS…
Table S10. The endochitinase sequences retrieved in NCBI database.
>Wickerhamiella sorbophila
MIAFTFCLSYLIMTVHAAELALYWGQASAGSQKSLADYCSSTPGDIYIVSFLSAFSGSGTPTLNVASACTDTFSGSSLLHCPQIGQDIKTCQSQGKKVLLSLGGASGAYGFSSDADGEAFAQTLWDTFGGGSTAERPFDDAVVDGFDFDIENNNQVGYVALANKLRQLFSSAPSKQFYISAAPQCPYPDASVGDLLSQAQVDYAFIQFYNNYCSTTGSQFNWDTWQNFATNTSPNKSIKLFLGLPGSSTAAGSGYATPDQVKQTLSQISGSTNYGGISVWDASQADSNIINGKSFATLLGEMLNGGGDTSPAPSAAVSSTPAGEASSAAAAAQSSGGAGTTLQVTVQGDAVVNADTTVVPPAASSGPTTTVQYTVTVMATQNNVQTRVTSVANAVATNA…
>Talaromyces atroroseus
MQPTTTLISLGLMASAALAAPHKLSARAPGGDVAVYWGQNSLAASENNDLSTYCSDAGIDIIILAFLNEYGETGNIPSGTIGLDCTISTTGAASGCDDLASQISTCQSNGVTVILSLGGATGAYSLESEEQAEEIGQYLWDAYGGDTSANSSVTRPFGDVYVNGFDLDLEANSGNEYYQYMISTLRTNFDTDSDNTYYISGAPQCVIPDANMGEIITAAQFDYLWVQFYNNPSCSYPETLNYDDWVTYVSGTPSEDAKIFMGVPASTLASTGTTSGEEYYMTPAELASEVAAVDTSSNWGGIMMWDAAFSDSNVIDGCTFAEQAASILETGSPCGSTTGTTTTTSTAPTATATSTSTTTSTSTTTTTTATSTATGTPVGQWGQVSIWVCF
>Daldinia childiae
MRSATVYNYLSLMLGAATALPHALKSRQASGSQSVVYWGQNGGGTIENNDLSTYCTADSGIDIIVLAFLYSWGSGSDIPSGTVGQSCFISNSGEGQNCDALSAAIKTCQGAGIKVILSLGGATASYSLSSQDQAESIGDYLWQAYGNSGNSSVQRPFGDVVIDGFDFDLEVNRGSEYYQHMISKLRSNFESDSSHTYYITGAPQCPIPEPNMGVIIGNSTFDYLWPQFYNNNNYTYPCALPVNGNAPFNYDQWVEWTADTPSADAKIFIGVPAAPLAANGAPTGETYYATPEQLADIVNDYKSNSRFGGVMMWSAGFSDSNVNNGCTYAQEVHSILESGSPC

## Sheet: Table S10
Table S10. The source data of enzyme activity under different substrates and standard curves of different concentrations of N-acetylglucosamine.
N-acetylglucosamine concentration	0.226	0.4525	0.6787	0.905	1.041	1.131	1.357	1.584	1.81	2.0362	2.262
OD530	0.097	0.169	0.296	0.456	0.519	0.55	0.651	0.785	0.912	1.02	1.09
	0.096	0.171	0.298	0.454	0.53	0.57	0.713	0.815	0.923	1.05	1.15
	0.097	0.169	0.297	0.452	0.547	0.583	0.724	0.847	0.932	1.067	1.115
TwChi2-α-chitin	0.066	0.064	0.064
	0.064	0.064	0.063
TwChi2-β-chitin	0.185	0.241	0.198
	0.119	0.133	0.125
TwChi2-1% colloidal chitin	0.121	0.105	0.11
	0.089	0.101	0.103
TwChi2-5% colloidal chitin	0.069	0.068	0.071
	0.067	0.063	0.065
TwChi2-(GlcNAc)2	0.655	0.725	0.633
	0.535	0.614	0.552
substrates	Experimental group-Control group			average	N-acetylglucosamine concentration			average	SD	significance
β-chitin	0.066	0.108	0.073	0.0823333	0.195746	0.275193	0.208987	0.226642	0.0300976	A
α-chitin	0.002	0	0.001	0.001	0.0746832	0.0709	0.0727916	0.0727916	0.00133756	b
(GlcNAc)2	0.12	0.111	0.081	0.104	0.297892	0.280868	0.22412	0.267626	0.0273138	A
1% colloidal chitin	0.032	0.004	0.007	0.0143333	0.131431	0.0784664	0.0841412	0.0980129	0.0205625	b
5% colloidal chitin	0.002	0.005	0.006	0.00433333	0.0746832	0.080358	0.0822496	0.0790969	0.00278436	b

[truncated: 4 more sheets: Table S11, Table S12, Table S13, Table S14]
